# Supplementary material for: Heterogeneous genetic and non‐genetic mechanisms contribute to response and resistance to azacitidine monotherapy
Source: EJHaem. 2022 Jul 8;3(3):794–803. doi: 10.1002/jha2.527 (PMC9421974; doi:10.1002/jha2.527)
Supplement: Supplementary file 2 — Table S1 Information [file JHA2-3-794-s001.xlsx]

## Sheet: ClAJJun2020CM1_primary_targets_
chr1	1787333	1787437	GNB1-1	GNB1	104	ensembl_gene_id=ENSG00000078369;ensembl_gn=GNB1;ensembl_tx=ENST00000378609;ensembl_tx=ENST00000610897;ensembl_tx=ENST00000615252;identifier=GNB1
chr1	1789052	1789269	GNB1-2	GNB1	217	ensembl_gene_id=ENSG00000078369;ensembl_gn=GNB1;ensembl_tx=ENST00000378609;ensembl_tx=ENST00000610897;ensembl_tx=ENST00000615252;identifier=GNB1
chr1	1790394	1790596	GNB1-3	GNB1	202	ensembl_gene_id=ENSG00000078369;ensembl_gn=GNB1;ensembl_tx=ENST00000378609;ensembl_tx=ENST00000439272;ensembl_tx=ENST00000610897;ensembl_tx=ENST00000615252;identifier=GNB1
chr1	1793244	1793311	GNB1-4	GNB1	67	ensembl_gene_id=ENSG00000078369;ensembl_gn=GNB1;ensembl_tx=ENST00000378609;ensembl_tx=ENST00000434686;ensembl_tx=ENST00000439272;ensembl_tx=ENST00000610897;ensembl_tx=ENST00000615252;identifier=GNB1
chr1	1804418	1804581	GNB1-5	GNB1	163	ensembl_gene_id=ENSG00000078369;ensembl_gn=GNB1;ensembl_tx=ENST00000378609;ensembl_tx=ENST00000434686;ensembl_tx=ENST00000437146;ensembl_tx=ENST00000439272;ensembl_tx=ENST00000610897;ensembl_tx=ENST00000615252;identifier=GNB1
chr1	1806474	1806538	GNB1-6	GNB1	64	ensembl_gene_id=ENSG00000078369;ensembl_gn=GNB1;ensembl_tx=ENST00000378609;ensembl_tx=ENST00000434686;ensembl_tx=ENST00000437146;ensembl_tx=ENST00000439272;ensembl_tx=ENST00000610897;identifier=GNB1
chr1	1815755	1815862	GNB1-7	GNB1	107	ensembl_gene_id=ENSG00000078369;ensembl_gn=GNB1;ensembl_tx=ENST00000378609;ensembl_tx=ENST00000434686;ensembl_tx=ENST00000437146;ensembl_tx=ENST00000439272;ensembl_tx=ENST00000610897;identifier=GNB1
chr1	1817836	1817875	GNB1-8	GNB1	39	ensembl_gene_id=ENSG00000078369;ensembl_gn=GNB1;ensembl_tx=ENST00000378609;ensembl_tx=ENST00000434686;ensembl_tx=ENST00000437146;ensembl_tx=ENST00000610897;identifier=GNB1
chr1	1825396	1825453	GNB1-9	GNB1	57	ensembl_gene_id=ENSG00000078369;ensembl_gn=GNB1;ensembl_tx=ENST00000378609;ensembl_tx=ENST00000434686;ensembl_tx=ENST00000437146;ensembl_tx=ENST00000439272;ensembl_tx=ENST00000610897;identifier=GNB1
chr1	36466098	36466200	CSF3R-1	CSF3R	102	ensembl_gn=CSF3R;ensembl_gene_id=ENSG00000119535;ensembl_tx=ENST00000331941;identifier=CSF3R;ensembl_gn=CSF3R;ensembl_gene_id=ENSG00000119535;ensembl_tx=ENST00000373104;identifier=CSF3R
chr1	36466359	36466908	CSF3R-2	CSF3R	549	ensembl_gn=CSF3R;ensembl_gene_id=ENSG00000119535;ensembl_tx=ENST00000331941;identifier=CSF3R;ensembl_gn=CSF3R;ensembl_gene_id=ENSG00000119535;ensembl_tx=ENST00000361632;identifier=CSF3R;ensembl_gn=CSF3R;ensembl_gene_id=ENSG00000119535;ensembl_tx=ENST00000373103;identifier=CSF3R;ensembl_gn=CSF3R;ensembl_gene_id=ENSG00000119535;ensembl_tx=ENST00000373104;identifier=CSF3R;ensembl_gn=CSF3R;ensembl_ge…
chr1	36467220	36467320	CSF3R-3	CSF3R	100	ensembl_gn=CSF3R;ensembl_gene_id=ENSG00000119535;ensembl_tx=ENST00000331941;identifier=CSF3R;ensembl_gn=CSF3R;ensembl_gene_id=ENSG00000119535;ensembl_tx=ENST00000361632;identifier=CSF3R;ensembl_gn=CSF3R;ensembl_gene_id=ENSG00000119535;ensembl_tx=ENST00000373103;identifier=CSF3R;ensembl_gn=CSF3R;ensembl_gene_id=ENSG00000119535;ensembl_tx=ENST00000373104;identifier=CSF3R;ensembl_gn=CSF3R;ensembl_ge…
chr1	36467554	36467654	CSF3R-4	CSF3R	100	ensembl_gn=CSF3R;ensembl_gene_id=ENSG00000119535;ensembl_tx=ENST00000331941;identifier=CSF3R;ensembl_gn=CSF3R;ensembl_gene_id=ENSG00000119535;ensembl_tx=ENST00000361632;identifier=CSF3R;ensembl_gn=CSF3R;ensembl_gene_id=ENSG00000119535;ensembl_tx=ENST00000373103;identifier=CSF3R;ensembl_gn=CSF3R;ensembl_gene_id=ENSG00000119535;ensembl_tx=ENST00000373104;identifier=CSF3R;ensembl_gn=CSF3R;ensembl_ge…
chr1	36467821	36467962	CSF3R-5	CSF3R	141	ensembl_gn=CSF3R;ensembl_gene_id=ENSG00000119535;ensembl_tx=ENST00000331941;identifier=CSF3R;ensembl_gn=CSF3R;ensembl_gene_id=ENSG00000119535;ensembl_tx=ENST00000361632;identifier=CSF3R;ensembl_gn=CSF3R;ensembl_gene_id=ENSG00000119535;ensembl_tx=ENST00000373103;identifier=CSF3R;ensembl_gn=CSF3R;ensembl_gene_id=ENSG00000119535;ensembl_tx=ENST00000373104;identifier=CSF3R;ensembl_gn=CSF3R;ensembl_ge…
chr1	36468074	36468221	CSF3R-6	CSF3R	147	ensembl_gn=CSF3R;ensembl_gene_id=ENSG00000119535;ensembl_tx=ENST00000331941;identifier=CSF3R;ensembl_gn=CSF3R;ensembl_gene_id=ENSG00000119535;ensembl_tx=ENST00000361632;identifier=CSF3R;ensembl_gn=CSF3R;ensembl_gene_id=ENSG00000119535;ensembl_tx=ENST00000373103;identifier=CSF3R;ensembl_gn=CSF3R;ensembl_gene_id=ENSG00000119535;ensembl_tx=ENST00000373104;identifier=CSF3R;ensembl_gn=CSF3R;ensembl_ge…
chr1	36469155	36469257	CSF3R-7	CSF3R	102	ensembl_gn=CSF3R;ensembl_gene_id=ENSG00000119535;ensembl_tx=ENST00000331941;identifier=CSF3R;ensembl_gn=CSF3R;ensembl_gene_id=ENSG00000119535;ensembl_tx=ENST00000361632;identifier=CSF3R;ensembl_gn=CSF3R;ensembl_gene_id=ENSG00000119535;ensembl_tx=ENST00000373103;identifier=CSF3R;ensembl_gn=CSF3R;ensembl_gene_id=ENSG00000119535;ensembl_tx=ENST00000373104;identifier=CSF3R;ensembl_gn=CSF3R;ensembl_ge…
chr1	36469651	36469840	CSF3R-8	CSF3R	189	ensembl_gn=CSF3R;ensembl_gene_id=ENSG00000119535;ensembl_tx=ENST00000331941;identifier=CSF3R;ensembl_gn=CSF3R;ensembl_gene_id=ENSG00000119535;ensembl_tx=ENST00000361632;identifier=CSF3R;ensembl_gn=CSF3R;ensembl_gene_id=ENSG00000119535;ensembl_tx=ENST00000373103;identifier=CSF3R;ensembl_gn=CSF3R;ensembl_gene_id=ENSG00000119535;ensembl_tx=ENST00000373104;identifier=CSF3R;ensembl_gn=CSF3R;ensembl_ge…
chr1	36471432	36471646	CSF3R-9	CSF3R	214	ensembl_gn=CSF3R;ensembl_gene_id=ENSG00000119535;ensembl_tx=ENST00000331941;identifier=CSF3R;ensembl_gn=CSF3R;ensembl_gene_id=ENSG00000119535;ensembl_tx=ENST00000361632;identifier=CSF3R;ensembl_gn=CSF3R;ensembl_gene_id=ENSG00000119535;ensembl_tx=ENST00000373103;identifier=CSF3R;ensembl_gn=CSF3R;ensembl_gene_id=ENSG00000119535;ensembl_tx=ENST00000373104;identifier=CSF3R;ensembl_gn=CSF3R;ensembl_ge…
chr1	36472052	36472391	CSF3R-10	CSF3R	339	chr1:36472052-36472391
chr1	36472516	36472686	CSF3R-11	CSF3R	170	ensembl_gn=CSF3R;ensembl_gene_id=ENSG00000119535;ensembl_tx=ENST00000331941;identifier=CSF3R;ensembl_gn=CSF3R;ensembl_gene_id=ENSG00000119535;ensembl_tx=ENST00000361632;identifier=CSF3R;ensembl_gn=CSF3R;ensembl_gene_id=ENSG00000119535;ensembl_tx=ENST00000373103;identifier=CSF3R;ensembl_gn=CSF3R;ensembl_gene_id=ENSG00000119535;ensembl_tx=ENST00000373104;identifier=CSF3R;ensembl_gn=CSF3R;ensembl_ge…
chr1	36473434	36473622	CSF3R-12	CSF3R	188	ensembl_gn=CSF3R;ensembl_gene_id=ENSG00000119535;ensembl_tx=ENST00000331941;identifier=CSF3R;ensembl_gn=CSF3R;ensembl_gene_id=ENSG00000119535;ensembl_tx=ENST00000361632;identifier=CSF3R;ensembl_gn=CSF3R;ensembl_gene_id=ENSG00000119535;ensembl_tx=ENST00000373103;identifier=CSF3R;ensembl_gn=CSF3R;ensembl_gene_id=ENSG00000119535;ensembl_tx=ENST00000373104;identifier=CSF3R;ensembl_gn=CSF3R;ensembl_ge…
chr1	36473763	36473887	CSF3R-13	CSF3R	124	ensembl_gn=CSF3R;ensembl_gene_id=ENSG00000119535;ensembl_tx=ENST00000331941;identifier=CSF3R;ensembl_gn=CSF3R;ensembl_gene_id=ENSG00000119535;ensembl_tx=ENST00000361632;identifier=CSF3R;ensembl_gn=CSF3R;ensembl_gene_id=ENSG00000119535;ensembl_tx=ENST00000373103;identifier=CSF3R;ensembl_gn=CSF3R;ensembl_gene_id=ENSG00000119535;ensembl_tx=ENST00000373104;identifier=CSF3R;ensembl_gn=CSF3R;ensembl_ge…
chr1	36475376	36475673	CSF3R-14	CSF3R	297	ensembl_gn=CSF3R;ensembl_gene_id=ENSG00000119535;ensembl_tx=ENST00000331941;identifier=CSF3R;ensembl_gn=CSF3R;ensembl_gene_id=ENSG00000119535;ensembl_tx=ENST00000361632;identifier=CSF3R;ensembl_gn=CSF3R;ensembl_gene_id=ENSG00000119535;ensembl_tx=ENST00000373103;identifier=CSF3R;ensembl_gn=CSF3R;ensembl_gene_id=ENSG00000119535;ensembl_tx=ENST00000373104;identifier=CSF3R;ensembl_gn=CSF3R;ensembl_ge…
chr1	36479414	36479514	CSF3R-15	CSF3R	100	ensembl_gn=CSF3R;ensembl_gene_id=ENSG00000119535;ensembl_tx=ENST00000331941;identifier=CSF3R;ensembl_gn=CSF3R;ensembl_gene_id=ENSG00000119535;ensembl_tx=ENST00000361632;identifier=CSF3R;ensembl_gn=CSF3R;ensembl_gene_id=ENSG00000119535;ensembl_tx=ENST00000373103;identifier=CSF3R;ensembl_gn=CSF3R;ensembl_gene_id=ENSG00000119535;ensembl_tx=ENST00000373104;identifier=CSF3R;ensembl_gn=CSF3R;ensembl_ge…
chr1	43337838	43337938	MPL-1	MPL	100	ensembl_gn=MPL;ensembl_gene_id=ENSG00000117400;ensembl_tx=ENST00000372470;identifier=MPL;ensembl_gn=MPL;ensembl_gene_id=ENSG00000117400;ensembl_tx=ENST00000413998;identifier=MPL;ensembl_gn=MPL;ensembl_gene_id=ENSG00000117400;ensembl_tx=ENST00000612993;identifier=MPL
chr1	43338098	43338231	MPL-2	MPL	133	ensembl_gn=MPL;ensembl_gene_id=ENSG00000117400;ensembl_tx=ENST00000372470;identifier=MPL;ensembl_gn=MPL;ensembl_gene_id=ENSG00000117400;ensembl_tx=ENST00000413998;identifier=MPL;ensembl_gn=MPL;ensembl_gene_id=ENSG00000117400;ensembl_tx=ENST00000612993;identifier=MPL
chr1	43338541	43338720	MPL-3	MPL	179	ensembl_gn=MPL;ensembl_gene_id=ENSG00000117400;ensembl_tx=ENST00000372470;identifier=MPL;ensembl_gn=MPL;ensembl_gene_id=ENSG00000117400;ensembl_tx=ENST00000413998;identifier=MPL;ensembl_gn=MPL;ensembl_gene_id=ENSG00000117400;ensembl_tx=ENST00000612993;identifier=MPL
chr1	43339270	43339569	MPL-4	MPL	299	ensembl_gn=MPL;ensembl_gene_id=ENSG00000117400;ensembl_tx=ENST00000372470;identifier=MPL;ensembl_gn=MPL;ensembl_gene_id=ENSG00000117400;ensembl_tx=ENST00000413998;identifier=MPL;ensembl_gn=MPL;ensembl_gene_id=ENSG00000117400;ensembl_tx=ENST00000612993;identifier=MPL
chr1	43339963	43340126	MPL-5	MPL	163	ensembl_gn=MPL;ensembl_gene_id=ENSG00000117400;ensembl_tx=ENST00000372470;identifier=MPL;ensembl_gn=MPL;ensembl_gene_id=ENSG00000117400;ensembl_tx=ENST00000413998;identifier=MPL;ensembl_gn=MPL;ensembl_gene_id=ENSG00000117400;ensembl_tx=ENST00000612993;identifier=MPL
chr1	43340386	43340513	MPL-6	MPL	127	ensembl_gn=MPL;ensembl_gene_id=ENSG00000117400;ensembl_tx=ENST00000372470;identifier=MPL;ensembl_gn=MPL;ensembl_gene_id=ENSG00000117400;ensembl_tx=ENST00000413998;identifier=MPL;ensembl_gn=MPL;ensembl_gene_id=ENSG00000117400;ensembl_tx=ENST00000612993;identifier=MPL
chr1	43346444	43346629	MPL-7	MPL	185	ensembl_gn=MPL;ensembl_gene_id=ENSG00000117400;ensembl_tx=ENST00000372470;identifier=MPL;ensembl_gn=MPL;ensembl_gene_id=ENSG00000117400;ensembl_tx=ENST00000413998;identifier=MPL;ensembl_gn=MPL;ensembl_gene_id=ENSG00000117400;ensembl_tx=ENST00000612993;identifier=MPL
chr1	43346791	43346934	MPL-8	MPL	143	ensembl_gn=MPL;ensembl_gene_id=ENSG00000117400;ensembl_tx=ENST00000372470;identifier=MPL;ensembl_gn=MPL;ensembl_gene_id=ENSG00000117400;ensembl_tx=ENST00000413998;identifier=MPL;ensembl_gn=MPL;ensembl_gene_id=ENSG00000117400;ensembl_tx=ENST00000612993;identifier=MPL
chr1	43348842	43349002	MPL-9	MPL	160	ensembl_gn=MPL;ensembl_gene_id=ENSG00000117400;ensembl_tx=ENST00000372470;identifier=MPL;ensembl_gn=MPL;ensembl_gene_id=ENSG00000117400;ensembl_tx=ENST00000413998;identifier=MPL;ensembl_gn=MPL;ensembl_gene_id=ENSG00000117400;ensembl_tx=ENST00000612993;identifier=MPL
chr1	43349262	43349562	MPL-10	MPL	300	ensembl_gn=MPL;ensembl_gene_id=ENSG00000117400;ensembl_tx=ENST00000372470;identifier=MPL;ensembl_gn=MPL;ensembl_gene_id=ENSG00000117400;ensembl_tx=ENST00000413998;identifier=MPL;ensembl_gn=MPL;ensembl_gene_id=ENSG00000117400;ensembl_tx=ENST00000612993;identifier=MPL;ensembl_gn=MPL;ensembl_gene_id=ENSG00000117400;ensembl_tx=ENST00000612993;identifier=MPL
chr1	43352209	43352309	MPL-11	MPL	100	ensembl_gn=MPL;ensembl_gene_id=ENSG00000117400;ensembl_tx=ENST00000372470;identifier=MPL
chr1	43352517	43352769	MPL-12	MPL	252	ensembl_gn=MPL;ensembl_gene_id=ENSG00000117400;ensembl_tx=ENST00000372470;identifier=MPL
chr1	43545071	43545171	PTPRF-1	PTPRF	100	ensembl_gn=PTPRF;ensembl_gene_id=ENSG00000142949;ensembl_tx=ENST00000359947;identifier=PTPRF;ensembl_gn=PTPRF;ensembl_gene_id=ENSG00000142949;ensembl_tx=ENST00000437607;identifier=PTPRF;ensembl_gn=PTPRF;ensembl_gene_id=ENSG00000142949;ensembl_tx=ENST00000438120;identifier=PTPRF;ensembl_gn=PTPRF;ensembl_gene_id=ENSG00000142949;ensembl_tx=ENST00000617451;identifier=PTPRF
chr1	43553491	43553637	PTPRF-2	PTPRF	146	ensembl_gn=PTPRF;ensembl_gene_id=ENSG00000142949;ensembl_tx=ENST00000359947;identifier=PTPRF;ensembl_gn=PTPRF;ensembl_gene_id=ENSG00000142949;ensembl_tx=ENST00000437607;identifier=PTPRF;ensembl_gn=PTPRF;ensembl_gene_id=ENSG00000142949;ensembl_tx=ENST00000438120;identifier=PTPRF;ensembl_gn=PTPRF;ensembl_gene_id=ENSG00000142949;ensembl_tx=ENST00000617451;identifier=PTPRF
chr1	43553799	43553941	PTPRF-3	PTPRF	142	ensembl_gn=PTPRF;ensembl_gene_id=ENSG00000142949;ensembl_tx=ENST00000359947;identifier=PTPRF;ensembl_gn=PTPRF;ensembl_gene_id=ENSG00000142949;ensembl_tx=ENST00000437607;identifier=PTPRF;ensembl_gn=PTPRF;ensembl_gene_id=ENSG00000142949;ensembl_tx=ENST00000438120;identifier=PTPRF;ensembl_gn=PTPRF;ensembl_gene_id=ENSG00000142949;ensembl_tx=ENST00000617451;identifier=PTPRF
chr1	43569589	43569778	PTPRF-4	PTPRF	189	ensembl_gn=PTPRF;ensembl_gene_id=ENSG00000142949;ensembl_tx=ENST00000359947;identifier=PTPRF;ensembl_gn=PTPRF;ensembl_gene_id=ENSG00000142949;ensembl_tx=ENST00000437607;identifier=PTPRF;ensembl_gn=PTPRF;ensembl_gene_id=ENSG00000142949;ensembl_tx=ENST00000438120;identifier=PTPRF;ensembl_gn=PTPRF;ensembl_gene_id=ENSG00000142949;ensembl_tx=ENST00000617451;identifier=PTPRF
chr1	43578809	43578920	PTPRF-5	PTPRF	111	ensembl_gn=PTPRF;ensembl_gene_id=ENSG00000142949;ensembl_tx=ENST00000359947;identifier=PTPRF;ensembl_gn=PTPRF;ensembl_gene_id=ENSG00000142949;ensembl_tx=ENST00000437607;identifier=PTPRF;ensembl_gn=PTPRF;ensembl_gene_id=ENSG00000142949;ensembl_tx=ENST00000438120;identifier=PTPRF;ensembl_gn=PTPRF;ensembl_gene_id=ENSG00000142949;ensembl_tx=ENST00000617451;identifier=PTPRF
chr1	43579175	43579284	PTPRF-6	PTPRF	109	ensembl_gn=PTPRF;ensembl_gene_id=ENSG00000142949;ensembl_tx=ENST00000437607;identifier=PTPRF;ensembl_gn=PTPRF;ensembl_gene_id=ENSG00000142949;ensembl_tx=ENST00000617451;identifier=PTPRF
chr1	43588730	43589000	PTPRF-7	PTPRF	270	ensembl_gn=PTPRF;ensembl_gene_id=ENSG00000142949;ensembl_tx=ENST00000359947;identifier=PTPRF;ensembl_gn=PTPRF;ensembl_gene_id=ENSG00000142949;ensembl_tx=ENST00000438120;identifier=PTPRF
chr1	43590971	43591553	PTPRF-8	PTPRF	582	ensembl_gn=PTPRF;ensembl_gene_id=ENSG00000142949;ensembl_tx=ENST00000359947;identifier=PTPRF;ensembl_gn=PTPRF;ensembl_gene_id=ENSG00000142949;ensembl_tx=ENST00000412568;identifier=PTPRF;ensembl_gn=PTPRF;ensembl_gene_id=ENSG00000142949;ensembl_tx=ENST00000414879;identifier=PTPRF;ensembl_gn=PTPRF;ensembl_gene_id=ENSG00000142949;ensembl_tx=ENST00000429895;identifier=PTPRF;ensembl_gn=PTPRF;ensembl_ge…
chr1	43591811	43591948	PTPRF-9	PTPRF	137	ensembl_gn=PTPRF;ensembl_gene_id=ENSG00000142949;ensembl_tx=ENST00000359947;identifier=PTPRF;ensembl_gn=PTPRF;ensembl_gene_id=ENSG00000142949;ensembl_tx=ENST00000412568;identifier=PTPRF;ensembl_gn=PTPRF;ensembl_gene_id=ENSG00000142949;ensembl_tx=ENST00000414879;identifier=PTPRF;ensembl_gn=PTPRF;ensembl_gene_id=ENSG00000142949;ensembl_tx=ENST00000429895;identifier=PTPRF;ensembl_gn=PTPRF;ensembl_ge…
chr1	43592456	43592601	PTPRF-10	PTPRF	145	ensembl_gn=PTPRF;ensembl_gene_id=ENSG00000142949;ensembl_tx=ENST00000359947;identifier=PTPRF;ensembl_gn=PTPRF;ensembl_gene_id=ENSG00000142949;ensembl_tx=ENST00000412568;identifier=PTPRF;ensembl_gn=PTPRF;ensembl_gene_id=ENSG00000142949;ensembl_tx=ENST00000414879;identifier=PTPRF;ensembl_gn=PTPRF;ensembl_gene_id=ENSG00000142949;ensembl_tx=ENST00000429895;identifier=PTPRF;ensembl_gn=PTPRF;ensembl_ge…
chr1	43597747	43598053	PTPRF-11	PTPRF	306	ensembl_gn=PTPRF;ensembl_gene_id=ENSG00000142949;ensembl_tx=ENST00000359947;identifier=PTPRF;ensembl_gn=PTPRF;ensembl_gene_id=ENSG00000142949;ensembl_tx=ENST00000429895;identifier=PTPRF;ensembl_gn=PTPRF;ensembl_gene_id=ENSG00000142949;ensembl_tx=ENST00000438120;identifier=PTPRF
chr1	43598719	43598913	PTPRF-12	PTPRF	194	ensembl_gn=PTPRF;ensembl_gene_id=ENSG00000142949;ensembl_tx=ENST00000359947;identifier=PTPRF;ensembl_gn=PTPRF;ensembl_gene_id=ENSG00000142949;ensembl_tx=ENST00000372407;identifier=PTPRF;ensembl_gn=PTPRF;ensembl_gene_id=ENSG00000142949;ensembl_tx=ENST00000412568;identifier=PTPRF;ensembl_gn=PTPRF;ensembl_gene_id=ENSG00000142949;ensembl_tx=ENST00000414879;identifier=PTPRF;ensembl_gn=PTPRF;ensembl_ge…
chr1	43602034	43602134	PTPRF-13	PTPRF	100	ensembl_gn=PTPRF;ensembl_gene_id=ENSG00000142949;ensembl_tx=ENST00000359947;identifier=PTPRF;ensembl_gn=PTPRF;ensembl_gene_id=ENSG00000142949;ensembl_tx=ENST00000372407;identifier=PTPRF;ensembl_gn=PTPRF;ensembl_gene_id=ENSG00000142949;ensembl_tx=ENST00000412568;identifier=PTPRF
chr1	43603415	43604189	PTPRF-14	PTPRF	774	chr1:43603415-43604189
chr1	43604901	43605001	PTPRF-15	PTPRF	100	ensembl_gn=PTPRF;ensembl_gene_id=ENSG00000142949;ensembl_tx=ENST00000359947;identifier=PTPRF;ensembl_gn=PTPRF;ensembl_gene_id=ENSG00000142949;ensembl_tx=ENST00000372407;identifier=PTPRF;ensembl_gn=PTPRF;ensembl_gene_id=ENSG00000142949;ensembl_tx=ENST00000412568;identifier=PTPRF;ensembl_gn=PTPRF;ensembl_gene_id=ENSG00000142949;ensembl_tx=ENST00000414879;identifier=PTPRF;ensembl_gn=PTPRF;ensembl_ge…
chr1	43605189	43605625	PTPRF-16	PTPRF	436	chr1:43605189-43605625
chr1	43606239	43606458	PTPRF-17	PTPRF	219	ensembl_gn=PTPRF;ensembl_gene_id=ENSG00000142949;ensembl_tx=ENST00000359947;identifier=PTPRF;ensembl_gn=PTPRF;ensembl_gene_id=ENSG00000142949;ensembl_tx=ENST00000372407;identifier=PTPRF;ensembl_gn=PTPRF;ensembl_gene_id=ENSG00000142949;ensembl_tx=ENST00000412568;identifier=PTPRF;ensembl_gn=PTPRF;ensembl_gene_id=ENSG00000142949;ensembl_tx=ENST00000414879;identifier=PTPRF;ensembl_gn=PTPRF;ensembl_ge…
chr1	43606813	43606968	PTPRF-18	PTPRF	155	ensembl_gn=PTPRF;ensembl_gene_id=ENSG00000142949;ensembl_tx=ENST00000359947;identifier=PTPRF;ensembl_gn=PTPRF;ensembl_gene_id=ENSG00000142949;ensembl_tx=ENST00000372407;identifier=PTPRF;ensembl_gn=PTPRF;ensembl_gene_id=ENSG00000142949;ensembl_tx=ENST00000412568;identifier=PTPRF;ensembl_gn=PTPRF;ensembl_gene_id=ENSG00000142949;ensembl_tx=ENST00000414879;identifier=PTPRF;ensembl_gn=PTPRF;ensembl_ge…
chr1	43609382	43609498	PTPRF-19	PTPRF	116	ensembl_gn=PTPRF;ensembl_gene_id=ENSG00000142949;ensembl_tx=ENST00000359947;identifier=PTPRF;ensembl_gn=PTPRF;ensembl_gene_id=ENSG00000142949;ensembl_tx=ENST00000372407;identifier=PTPRF;ensembl_gn=PTPRF;ensembl_gene_id=ENSG00000142949;ensembl_tx=ENST00000412568;identifier=PTPRF;ensembl_gn=PTPRF;ensembl_gene_id=ENSG00000142949;ensembl_tx=ENST00000414879;identifier=PTPRF;ensembl_gn=PTPRF;ensembl_ge…
chr1	43612734	43612834	PTPRF-20	PTPRF	100	ensembl_gn=PTPRF;ensembl_gene_id=ENSG00000142949;ensembl_tx=ENST00000372407;identifier=PTPRF;ensembl_gn=PTPRF;ensembl_gene_id=ENSG00000142949;ensembl_tx=ENST00000412568;identifier=PTPRF;ensembl_gn=PTPRF;ensembl_gene_id=ENSG00000142949;ensembl_tx=ENST00000414879;identifier=PTPRF
chr1	43613616	43613716	PTPRF-21	PTPRF	100	ensembl_gn=PTPRF;ensembl_gene_id=ENSG00000142949;ensembl_tx=ENST00000359947;identifier=PTPRF;ensembl_gn=PTPRF;ensembl_gene_id=ENSG00000142949;ensembl_tx=ENST00000372407;identifier=PTPRF;ensembl_gn=PTPRF;ensembl_gene_id=ENSG00000142949;ensembl_tx=ENST00000412568;identifier=PTPRF;ensembl_gn=PTPRF;ensembl_gene_id=ENSG00000142949;ensembl_tx=ENST00000414879;identifier=PTPRF;ensembl_gn=PTPRF;ensembl_ge…
chr1	43617444	43617568	PTPRF-22	PTPRF	124	ensembl_gn=PTPRF;ensembl_gene_id=ENSG00000142949;ensembl_tx=ENST00000359947;identifier=PTPRF;ensembl_gn=PTPRF;ensembl_gene_id=ENSG00000142949;ensembl_tx=ENST00000372407;identifier=PTPRF;ensembl_gn=PTPRF;ensembl_gene_id=ENSG00000142949;ensembl_tx=ENST00000412568;identifier=PTPRF;ensembl_gn=PTPRF;ensembl_gene_id=ENSG00000142949;ensembl_tx=ENST00000414879;identifier=PTPRF;ensembl_gn=PTPRF;ensembl_ge…
chr1	43617735	43617911	PTPRF-23	PTPRF	176	ensembl_gn=PTPRF;ensembl_gene_id=ENSG00000142949;ensembl_tx=ENST00000359947;identifier=PTPRF;ensembl_gn=PTPRF;ensembl_gene_id=ENSG00000142949;ensembl_tx=ENST00000372407;identifier=PTPRF;ensembl_gn=PTPRF;ensembl_gene_id=ENSG00000142949;ensembl_tx=ENST00000412568;identifier=PTPRF;ensembl_gn=PTPRF;ensembl_gene_id=ENSG00000142949;ensembl_tx=ENST00000414879;identifier=PTPRF;ensembl_gn=PTPRF;ensembl_ge…
chr1	43618629	43618749	PTPRF-24	PTPRF	120	ensembl_gn=PTPRF;ensembl_gene_id=ENSG00000142949;ensembl_tx=ENST00000359947;identifier=PTPRF;ensembl_gn=PTPRF;ensembl_gene_id=ENSG00000142949;ensembl_tx=ENST00000372407;identifier=PTPRF;ensembl_gn=PTPRF;ensembl_gene_id=ENSG00000142949;ensembl_tx=ENST00000412568;identifier=PTPRF;ensembl_gn=PTPRF;ensembl_gene_id=ENSG00000142949;ensembl_tx=ENST00000414879;identifier=PTPRF;ensembl_gn=PTPRF;ensembl_ge…
chr1	43619047	43619573	PTPRF-25	PTPRF	526	chr1:43619047-43619573
chr1	43619679	43619858	PTPRF-26	PTPRF	179	ensembl_gn=PTPRF;ensembl_gene_id=ENSG00000142949;ensembl_tx=ENST00000359947;identifier=PTPRF;ensembl_gn=PTPRF;ensembl_gene_id=ENSG00000142949;ensembl_tx=ENST00000372407;identifier=PTPRF;ensembl_gn=PTPRF;ensembl_gene_id=ENSG00000142949;ensembl_tx=ENST00000412568;identifier=PTPRF;ensembl_gn=PTPRF;ensembl_gene_id=ENSG00000142949;ensembl_tx=ENST00000414879;identifier=PTPRF;ensembl_gn=PTPRF;ensembl_ge…
chr1	43620094	43620221	PTPRF-27	PTPRF	127	ensembl_gn=PTPRF;ensembl_gene_id=ENSG00000142949;ensembl_tx=ENST00000359947;identifier=PTPRF;ensembl_gn=PTPRF;ensembl_gene_id=ENSG00000142949;ensembl_tx=ENST00000372407;identifier=PTPRF;ensembl_gn=PTPRF;ensembl_gene_id=ENSG00000142949;ensembl_tx=ENST00000412568;identifier=PTPRF;ensembl_gn=PTPRF;ensembl_gene_id=ENSG00000142949;ensembl_tx=ENST00000414879;identifier=PTPRF;ensembl_gn=PTPRF;ensembl_ge…
chr1	43620453	43620579	PTPRF-28	PTPRF	126	ensembl_gn=PTPRF;ensembl_gene_id=ENSG00000142949;ensembl_tx=ENST00000359947;identifier=PTPRF;ensembl_gn=PTPRF;ensembl_gene_id=ENSG00000142949;ensembl_tx=ENST00000372407;identifier=PTPRF;ensembl_gn=PTPRF;ensembl_gene_id=ENSG00000142949;ensembl_tx=ENST00000412568;identifier=PTPRF;ensembl_gn=PTPRF;ensembl_gene_id=ENSG00000142949;ensembl_tx=ENST00000414879;identifier=PTPRF;ensembl_gn=PTPRF;ensembl_ge…
chr1	43620837	43620992	PTPRF-29	PTPRF	155	ensembl_gn=PTPRF;ensembl_gene_id=ENSG00000142949;ensembl_tx=ENST00000359947;identifier=PTPRF;ensembl_gn=PTPRF;ensembl_gene_id=ENSG00000142949;ensembl_tx=ENST00000372407;identifier=PTPRF;ensembl_gn=PTPRF;ensembl_gene_id=ENSG00000142949;ensembl_tx=ENST00000412568;identifier=PTPRF;ensembl_gn=PTPRF;ensembl_gene_id=ENSG00000142949;ensembl_tx=ENST00000414879;identifier=PTPRF;ensembl_gn=PTPRF;ensembl_ge…
chr1	43621096	43621232	PTPRF-30	PTPRF	136	ensembl_gn=PTPRF;ensembl_gene_id=ENSG00000142949;ensembl_tx=ENST00000359947;identifier=PTPRF;ensembl_gn=PTPRF;ensembl_gene_id=ENSG00000142949;ensembl_tx=ENST00000372407;identifier=PTPRF;ensembl_gn=PTPRF;ensembl_gene_id=ENSG00000142949;ensembl_tx=ENST00000412568;identifier=PTPRF;ensembl_gn=PTPRF;ensembl_gene_id=ENSG00000142949;ensembl_tx=ENST00000414879;identifier=PTPRF;ensembl_gn=PTPRF;ensembl_ge…
chr1	43621917	43622017	PTPRF-31	PTPRF	100	ensembl_gn=PTPRF;ensembl_gene_id=ENSG00000142949;ensembl_tx=ENST00000359947;identifier=PTPRF;ensembl_gn=PTPRF;ensembl_gene_id=ENSG00000142949;ensembl_tx=ENST00000372407;identifier=PTPRF;ensembl_gn=PTPRF;ensembl_gene_id=ENSG00000142949;ensembl_tx=ENST00000412568;identifier=PTPRF;ensembl_gn=PTPRF;ensembl_gene_id=ENSG00000142949;ensembl_tx=ENST00000414879;identifier=PTPRF;ensembl_gn=PTPRF;ensembl_ge…
chr1	64834564	64834657	JAK1-1	JAK1	93	ensembl_gn=JAK1;ensembl_gene_id=ENSG00000162434;ensembl_tx=ENST00000342505;identifier=JAK1
chr1	64835395	64835506	JAK1-2	JAK1	111	ensembl_gn=JAK1;ensembl_gene_id=ENSG00000162434;ensembl_tx=ENST00000342505;identifier=JAK1
chr1	64836097	64836215	JAK1-3	JAK1	118	ensembl_gn=JAK1;ensembl_gene_id=ENSG00000162434;ensembl_tx=ENST00000342505;identifier=JAK1
chr1	64837931	64838104	JAK1-4	JAK1	173	ensembl_gn=JAK1;ensembl_gene_id=ENSG00000162434;ensembl_tx=ENST00000342505;identifier=JAK1
chr1	64838464	64838589	JAK1-5	JAK1	125	ensembl_gn=JAK1;ensembl_gene_id=ENSG00000162434;ensembl_tx=ENST00000342505;identifier=JAK1
chr1	64839602	64839795	JAK1-6	JAK1	193	ensembl_gn=JAK1;ensembl_gene_id=ENSG00000162434;ensembl_tx=ENST00000342505;identifier=JAK1
chr1	64841244	64841339	JAK1-7	JAK1	95	ensembl_gn=JAK1;ensembl_gene_id=ENSG00000162434;ensembl_tx=ENST00000342505;identifier=JAK1
chr1	64841450	64841601	JAK1-8	JAK1	151	ensembl_gn=JAK1;ensembl_gene_id=ENSG00000162434;ensembl_tx=ENST00000342505;identifier=JAK1
chr1	64844063	64844215	JAK1-9	JAK1	152	ensembl_gn=JAK1;ensembl_gene_id=ENSG00000162434;ensembl_tx=ENST00000342505;identifier=JAK1
chr1	64844753	64844889	JAK1-10	JAK1	136	ensembl_gn=JAK1;ensembl_gene_id=ENSG00000162434;ensembl_tx=ENST00000342505;identifier=JAK1
chr1	64845512	64845640	JAK1-11	JAK1	128	ensembl_gn=JAK1;ensembl_gene_id=ENSG00000162434;ensembl_tx=ENST00000342505;identifier=JAK1
chr1	64846648	64846736	JAK1-12	JAK1	88	ensembl_gn=JAK1;ensembl_gene_id=ENSG00000162434;ensembl_tx=ENST00000342505;identifier=JAK1
chr1	64847531	64847675	JAK1-13	JAK1	144	ensembl_gn=JAK1;ensembl_gene_id=ENSG00000162434;ensembl_tx=ENST00000342505;identifier=JAK1
chr1	64850803	64850910	JAK1-14	JAK1	107	ensembl_gn=JAK1;ensembl_gene_id=ENSG00000162434;ensembl_tx=ENST00000342505;identifier=JAK1
chr1	64855508	64855698	JAK1-15	JAK1	190	ensembl_gn=JAK1;ensembl_gene_id=ENSG00000162434;ensembl_tx=ENST00000342505;identifier=JAK1
chr1	64857655	64857779	JAK1-16	JAK1	124	ensembl_gn=JAK1;ensembl_gene_id=ENSG00000162434;ensembl_tx=ENST00000342505;identifier=JAK1
chr1	64860104	64860262	JAK1-17	JAK1	158	ensembl_gn=JAK1;ensembl_gene_id=ENSG00000162434;ensembl_tx=ENST00000342505;identifier=JAK1
chr1	64864786	64864972	JAK1-18	JAK1	186	ensembl_gn=JAK1;ensembl_gene_id=ENSG00000162434;ensembl_tx=ENST00000342505;identifier=JAK1
chr1	64866865	64867208	JAK1-19	JAK1	343	ensembl_gn=JAK1;ensembl_gene_id=ENSG00000162434;ensembl_tx=ENST00000342505;identifier=JAK1
chr1	64869310	64869474	JAK1-20	JAK1	164	ensembl_gn=JAK1;ensembl_gene_id=ENSG00000162434;ensembl_tx=ENST00000342505;identifier=JAK1
chr1	64873369	64873523	JAK1-21	JAK1	154	ensembl_gn=JAK1;ensembl_gene_id=ENSG00000162434;ensembl_tx=ENST00000342505;identifier=JAK1
chr1	64879024	64879148	JAK1-22	JAK1	124	ensembl_gn=JAK1;ensembl_gene_id=ENSG00000162434;ensembl_tx=ENST00000342505;identifier=JAK1
chr1	64883276	64883475	JAK1-23	JAK1	199	ensembl_gn=JAK1;ensembl_gene_id=ENSG00000162434;ensembl_tx=ENST00000342505;identifier=JAK1
chr1	64886258	64886264	JAK1-24	JAK1	6	ensembl_gn=JAK1;ensembl_gene_id=ENSG00000162434;ensembl_tx=ENST00000342505;identifier=JAK1
chr1	114708537	114708654	NRAS-1	NRAS	117	ensembl_gn=NRAS;ensembl_gene_id=ENSG00000213281;ensembl_tx=ENST00000369535;identifier=NRAS
chr1	114709568	114709728	NRAS-2	NRAS	160	ensembl_gn=NRAS;ensembl_gene_id=ENSG00000213281;ensembl_tx=ENST00000369535;identifier=NRAS
chr1	114713799	114713978	NRAS-3	NRAS	179	ensembl_gn=NRAS;ensembl_gene_id=ENSG00000213281;ensembl_tx=ENST00000369535;identifier=NRAS
chr1	114716049	114716160	NRAS-4	NRAS	111	ensembl_gn=NRAS;ensembl_gene_id=ENSG00000213281;ensembl_tx=ENST00000369535;identifier=NRAS
chr1	150926777	150926808	SETDB1-1	SETDB1	31	ensembl_gn=SETDB1;ensembl_gene_id=ENSG00000143379;ensembl_tx=ENST00000423081;identifier=SETDB1
chr1	150927703	150927974	SETDB1-2	SETDB1	271	ensembl_gene_id=ENSG00000143379;ensembl_gn=SETDB1;ensembl_tx=ENST00000271640;ensembl_tx=ENST00000368962;ensembl_tx=ENST00000368963;ensembl_tx=ENST00000368964;ensembl_tx=ENST00000368969;ensembl_tx=ENST00000423081;ensembl_tx=ENST00000448029;ensembl_tx=ENST00000498193;ensembl_tx=ENST00000525956;ensembl_tx=ENST00000534805;identifier=SETDB1
chr1	150929966	150930118	SETDB1-3	SETDB1	152	ensembl_gene_id=ENSG00000143379;ensembl_gn=SETDB1;ensembl_tx=ENST00000271640;ensembl_tx=ENST00000368962;ensembl_tx=ENST00000368963;ensembl_tx=ENST00000368964;ensembl_tx=ENST00000368969;ensembl_tx=ENST00000423081;ensembl_tx=ENST00000448029;ensembl_tx=ENST00000498193;ensembl_tx=ENST00000525956;ensembl_tx=ENST00000534805;identifier=SETDB1
chr1	150939939	150939974	SETDB1-4	SETDB1	35	ensembl_gene_id=ENSG00000143379;ensembl_gn=SETDB1;ensembl_tx=ENST00000271640;ensembl_tx=ENST00000368962;ensembl_tx=ENST00000368963;ensembl_tx=ENST00000368969;ensembl_tx=ENST00000448029;ensembl_tx=ENST00000498193;ensembl_tx=ENST00000525956;ensembl_tx=ENST00000534805;identifier=SETDB1
chr1	150941328	150941428	SETDB1-5	SETDB1	100	ensembl_gene_id=ENSG00000143379;ensembl_gn=SETDB1;ensembl_tx=ENST00000271640;ensembl_tx=ENST00000368962;ensembl_tx=ENST00000368963;ensembl_tx=ENST00000368969;ensembl_tx=ENST00000448029;ensembl_tx=ENST00000498193;ensembl_tx=ENST00000525956;ensembl_tx=ENST00000534805;identifier=SETDB1
chr1	150942562	150942688	SETDB1-6	SETDB1	126	ensembl_gene_id=ENSG00000143379;ensembl_gn=SETDB1;ensembl_tx=ENST00000271640;ensembl_tx=ENST00000368962;ensembl_tx=ENST00000368963;ensembl_tx=ENST00000368969;ensembl_tx=ENST00000498193;ensembl_tx=ENST00000534805;identifier=SETDB1
chr1	150942851	150943053	SETDB1-7	SETDB1	202	ensembl_gene_id=ENSG00000143379;ensembl_gn=SETDB1;ensembl_tx=ENST00000271640;ensembl_tx=ENST00000368962;ensembl_tx=ENST00000368969;ensembl_tx=ENST00000498193;ensembl_tx=ENST00000534805;identifier=SETDB1
chr1	150943919	150943993	SETDB1-8	SETDB1	74	ensembl_gene_id=ENSG00000143379;ensembl_gn=SETDB1;ensembl_tx=ENST00000271640;ensembl_tx=ENST00000368962;ensembl_tx=ENST00000368963;ensembl_tx=ENST00000368969;ensembl_tx=ENST00000498193;ensembl_tx=ENST00000534805;identifier=SETDB1
chr1	150944917	150945159	SETDB1-9	SETDB1	242	ensembl_gene_id=ENSG00000143379;ensembl_gn=SETDB1;ensembl_tx=ENST00000271640;ensembl_tx=ENST00000368962;ensembl_tx=ENST00000368969;ensembl_tx=ENST00000498193;ensembl_tx=ENST00000534805;identifier=SETDB1
chr1	150946885	150947012	SETDB1-10	SETDB1	127	ensembl_gene_id=ENSG00000143379;ensembl_gn=SETDB1;ensembl_tx=ENST00000271640;ensembl_tx=ENST00000368969;ensembl_tx=ENST00000498193;ensembl_tx=ENST00000534805;identifier=SETDB1
chr1	150949121	150949525	SETDB1-11	SETDB1	404	chr1:150949121-150949525
chr1	150950457	150951090	SETDB1-12	SETDB1	633	ensembl_gene_id=ENSG00000143379;ensembl_gn=SETDB1;ensembl_tx=ENST00000271640;ensembl_tx=ENST00000368969;ensembl_tx=ENST00000498193;ensembl_tx=ENST00000534805;identifier=SETDB1
chr1	150951364	150951481	SETDB1-13	SETDB1	117	ensembl_gene_id=ENSG00000143379;ensembl_gn=SETDB1;ensembl_tx=ENST00000271640;ensembl_tx=ENST00000368969;ensembl_tx=ENST00000498193;identifier=SETDB1
chr1	150959177	150959347	SETDB1-14	SETDB1	170	ensembl_gene_id=ENSG00000143379;ensembl_gn=SETDB1;ensembl_tx=ENST00000271640;ensembl_tx=ENST00000368969;ensembl_tx=ENST00000498193;identifier=SETDB1
chr1	150960562	150961191	SETDB1-15	SETDB1	629	ensembl_gene_id=ENSG00000143379;ensembl_gn=SETDB1;ensembl_tx=ENST00000271640;ensembl_tx=ENST00000368969;ensembl_tx=ENST00000498193;identifier=SETDB1
chr1	150962129	150962158	SETDB1-16	SETDB1	29	ensembl_gene_id=ENSG00000143379;ensembl_gn=SETDB1;ensembl_tx=ENST00000271640;ensembl_tx=ENST00000368969;ensembl_tx=ENST00000498193;identifier=SETDB1
chr1	150962586	150962719	SETDB1-17	SETDB1	133	ensembl_gene_id=ENSG00000143379;ensembl_gn=SETDB1;ensembl_tx=ENST00000271640;ensembl_tx=ENST00000368969;ensembl_tx=ENST00000498193;identifier=SETDB1
chr1	150962973	150963139	SETDB1-18	SETDB1	166	ensembl_gene_id=ENSG00000143379;ensembl_gn=SETDB1;ensembl_tx=ENST00000271640;ensembl_tx=ENST00000368969;ensembl_tx=ENST00000498193;identifier=SETDB1
chr1	150963529	150963851	SETDB1-19	SETDB1	322	ensembl_gene_id=ENSG00000143379;ensembl_gn=SETDB1;ensembl_tx=ENST00000271640;ensembl_tx=ENST00000368969;ensembl_tx=ENST00000498193;identifier=SETDB1
chr1	150963994	150964083	SETDB1-20	SETDB1	89	ensembl_gene_id=ENSG00000143379;ensembl_gn=SETDB1;ensembl_tx=ENST00000271640;ensembl_tx=ENST00000368969;identifier=SETDB1
chr1	150964246	150964361	SETDB1-21	SETDB1	115	ensembl_gene_id=ENSG00000143379;ensembl_gn=SETDB1;ensembl_tx=ENST00000271640;ensembl_tx=ENST00000368969;identifier=SETDB1
chr1	155900390	155900618	RIT1-1	RIT1	228	ensembl_gn=RIT1;ensembl_gene_id=ENSG00000143622;ensembl_tx=ENST00000368322;identifier=RIT1;ensembl_gn=RIT1;ensembl_gene_id=ENSG00000143622;ensembl_tx=ENST00000368323;identifier=RIT1;ensembl_gn=RIT1;ensembl_gene_id=ENSG00000143622;ensembl_tx=ENST00000539040;identifier=RIT1;ensembl_gn=RIT1;ensembl_gene_id=ENSG00000143622;ensembl_tx=ENST00000609492;identifier=RIT1
chr1	155904310	155904817	RIT1-2	RIT1	507	chr1:155904310-155904817
chr1	155910428	155910528	RIT1-3	RIT1	100	ensembl_gn=RIT1;ensembl_gene_id=ENSG00000143622;ensembl_tx=ENST00000368322;identifier=RIT1;ensembl_gn=RIT1;ensembl_gene_id=ENSG00000143622;ensembl_tx=ENST00000368323;identifier=RIT1;ensembl_gn=RIT1;ensembl_gene_id=ENSG00000143622;ensembl_tx=ENST00000461050;identifier=RIT1;ensembl_gn=RIT1;ensembl_gene_id=ENSG00000143622;ensembl_tx=ENST00000539040;identifier=RIT1;ensembl_gn=RIT1;ensembl_gene_id=ENS…
chr1	155910655	155910931	RIT1-4	RIT1	276	chr1:155910655-155910931
chr1	190098020	190099134	BRINP3-1	BRINP3	1114	ensembl_gn=BRINP3;ensembl_gene_id=ENSG00000162670;ensembl_tx=ENST00000367462;identifier=BRINP3
chr1	190160667	190160890	BRINP3-2	BRINP3	223	ensembl_gn=BRINP3;ensembl_gene_id=ENSG00000162670;ensembl_tx=ENST00000367462;identifier=BRINP3
chr1	190226081	190226318	BRINP3-3	BRINP3	237	ensembl_gn=BRINP3;ensembl_gene_id=ENSG00000162670;ensembl_tx=ENST00000367462;identifier=BRINP3
chr1	190234371	190234477	BRINP3-4	BRINP3	106	ensembl_gn=BRINP3;ensembl_gene_id=ENSG00000162670;ensembl_tx=ENST00000367462;identifier=BRINP3
chr1	190264864	190265055	BRINP3-5	BRINP3	191	ensembl_gn=BRINP3;ensembl_gene_id=ENSG00000162670;ensembl_tx=ENST00000367462;identifier=BRINP3
chr1	190281559	190281750	BRINP3-6	BRINP3	191	ensembl_gn=BRINP3;ensembl_gene_id=ENSG00000162670;ensembl_tx=ENST00000367462;identifier=BRINP3
chr1	190454654	190454890	BRINP3-7	BRINP3	236	ensembl_gn=BRINP3;ensembl_gene_id=ENSG00000162670;ensembl_tx=ENST00000367462;identifier=BRINP3;ensembl_gn=BRINP3;ensembl_gene_id=ENSG00000162670;ensembl_tx=ENST00000445957;identifier=BRINP3
chr1	241511951	241512051	rs199822819-1	Polymorphism	100	identifier=rs199822819
chr2	25234281	25234420	DNMT3A-1	DNMT3A	139	ensembl_gn=DNMT3A;ensembl_gene_id=ENSG00000119772;ensembl_tx=ENST00000264709;identifier=DNMT3A;ensembl_gn=DNMT3A;ensembl_gene_id=ENSG00000119772;ensembl_tx=ENST00000321117;identifier=DNMT3A;ensembl_gn=DNMT3A;ensembl_gene_id=ENSG00000119772;ensembl_tx=ENST00000380746;identifier=DNMT3A;ensembl_gn=DNMT3A;ensembl_gene_id=ENSG00000119772;ensembl_tx=ENST00000402667;identifier=DNMT3A
chr2	25235706	25235825	DNMT3A-2	DNMT3A	119	ensembl_gn=DNMT3A;ensembl_gene_id=ENSG00000119772;ensembl_tx=ENST00000264709;identifier=DNMT3A;ensembl_gn=DNMT3A;ensembl_gene_id=ENSG00000119772;ensembl_tx=ENST00000321117;identifier=DNMT3A;ensembl_gn=DNMT3A;ensembl_gene_id=ENSG00000119772;ensembl_tx=ENST00000380746;identifier=DNMT3A;ensembl_gn=DNMT3A;ensembl_gene_id=ENSG00000119772;ensembl_tx=ENST00000402667;identifier=DNMT3A
chr2	25236920	25237020	DNMT3A-3	DNMT3A	100	ensembl_gn=DNMT3A;ensembl_gene_id=ENSG00000119772;ensembl_tx=ENST00000264709;identifier=DNMT3A;ensembl_gn=DNMT3A;ensembl_gene_id=ENSG00000119772;ensembl_tx=ENST00000321117;identifier=DNMT3A;ensembl_gn=DNMT3A;ensembl_gene_id=ENSG00000119772;ensembl_tx=ENST00000380746;identifier=DNMT3A;ensembl_gn=DNMT3A;ensembl_gene_id=ENSG00000119772;ensembl_tx=ENST00000402667;identifier=DNMT3A
chr2	25239122	25239222	DNMT3A-4	DNMT3A	100	ensembl_gn=DNMT3A;ensembl_gene_id=ENSG00000119772;ensembl_tx=ENST00000264709;identifier=DNMT3A;ensembl_gn=DNMT3A;ensembl_gene_id=ENSG00000119772;ensembl_tx=ENST00000321117;identifier=DNMT3A;ensembl_gn=DNMT3A;ensembl_gene_id=ENSG00000119772;ensembl_tx=ENST00000380746;identifier=DNMT3A;ensembl_gn=DNMT3A;ensembl_gene_id=ENSG00000119772;ensembl_tx=ENST00000402667;identifier=DNMT3A
chr2	25239453	25239553	DNMT3A-5	DNMT3A	100	ensembl_gn=DNMT3A;ensembl_gene_id=ENSG00000119772;ensembl_tx=ENST00000380756;identifier=DNMT3A
chr2	25240301	25240450	DNMT3A-6	DNMT3A	149	ensembl_gn=DNMT3A;ensembl_gene_id=ENSG00000119772;ensembl_tx=ENST00000264709;identifier=DNMT3A;ensembl_gn=DNMT3A;ensembl_gene_id=ENSG00000119772;ensembl_tx=ENST00000321117;identifier=DNMT3A;ensembl_gn=DNMT3A;ensembl_gene_id=ENSG00000119772;ensembl_tx=ENST00000380746;identifier=DNMT3A;ensembl_gn=DNMT3A;ensembl_gene_id=ENSG00000119772;ensembl_tx=ENST00000380756;identifier=DNMT3A;ensembl_gn=DNMT3A;e…
chr2	25240635	25240735	DNMT3A-7	DNMT3A	100	ensembl_gn=DNMT3A;ensembl_gene_id=ENSG00000119772;ensembl_tx=ENST00000264709;identifier=DNMT3A;ensembl_gn=DNMT3A;ensembl_gene_id=ENSG00000119772;ensembl_tx=ENST00000321117;identifier=DNMT3A;ensembl_gn=DNMT3A;ensembl_gene_id=ENSG00000119772;ensembl_tx=ENST00000380746;identifier=DNMT3A;ensembl_gn=DNMT3A;ensembl_gene_id=ENSG00000119772;ensembl_tx=ENST00000380756;identifier=DNMT3A;ensembl_gn=DNMT3A;e…
chr2	25241561	25241707	DNMT3A-8	DNMT3A	146	ensembl_gn=DNMT3A;ensembl_gene_id=ENSG00000119772;ensembl_tx=ENST00000264709;identifier=DNMT3A;ensembl_gn=DNMT3A;ensembl_gene_id=ENSG00000119772;ensembl_tx=ENST00000321117;identifier=DNMT3A;ensembl_gn=DNMT3A;ensembl_gene_id=ENSG00000119772;ensembl_tx=ENST00000380746;identifier=DNMT3A;ensembl_gn=DNMT3A;ensembl_gene_id=ENSG00000119772;ensembl_tx=ENST00000380756;identifier=DNMT3A;ensembl_gn=DNMT3A;e…
chr2	25243890	25243990	DNMT3A-9	DNMT3A	100	ensembl_gn=DNMT3A;ensembl_gene_id=ENSG00000119772;ensembl_tx=ENST00000264709;identifier=DNMT3A;ensembl_gn=DNMT3A;ensembl_gene_id=ENSG00000119772;ensembl_tx=ENST00000321117;identifier=DNMT3A;ensembl_gn=DNMT3A;ensembl_gene_id=ENSG00000119772;ensembl_tx=ENST00000380746;identifier=DNMT3A;ensembl_gn=DNMT3A;ensembl_gene_id=ENSG00000119772;ensembl_tx=ENST00000380756;identifier=DNMT3A;ensembl_gn=DNMT3A;e…
chr2	25244154	25244338	DNMT3A-10	DNMT3A	184	ensembl_gn=DNMT3A;ensembl_gene_id=ENSG00000119772;ensembl_tx=ENST00000264709;identifier=DNMT3A;ensembl_gn=DNMT3A;ensembl_gene_id=ENSG00000119772;ensembl_tx=ENST00000321117;identifier=DNMT3A;ensembl_gn=DNMT3A;ensembl_gene_id=ENSG00000119772;ensembl_tx=ENST00000380746;identifier=DNMT3A;ensembl_gn=DNMT3A;ensembl_gene_id=ENSG00000119772;ensembl_tx=ENST00000380756;identifier=DNMT3A;ensembl_gn=DNMT3A;e…
chr2	25244539	25244652	DNMT3A-11	DNMT3A	113	ensembl_gn=DNMT3A;ensembl_gene_id=ENSG00000119772;ensembl_tx=ENST00000264709;identifier=DNMT3A;ensembl_gn=DNMT3A;ensembl_gene_id=ENSG00000119772;ensembl_tx=ENST00000321117;identifier=DNMT3A;ensembl_gn=DNMT3A;ensembl_gene_id=ENSG00000119772;ensembl_tx=ENST00000380746;identifier=DNMT3A;ensembl_gn=DNMT3A;ensembl_gene_id=ENSG00000119772;ensembl_tx=ENST00000380756;identifier=DNMT3A;ensembl_gn=DNMT3A;e…
chr2	25245242	25245342	DNMT3A-12	DNMT3A	100	ensembl_gn=DNMT3A;ensembl_gene_id=ENSG00000119772;ensembl_tx=ENST00000264709;identifier=DNMT3A;ensembl_gn=DNMT3A;ensembl_gene_id=ENSG00000119772;ensembl_tx=ENST00000321117;identifier=DNMT3A;ensembl_gn=DNMT3A;ensembl_gene_id=ENSG00000119772;ensembl_tx=ENST00000380746;identifier=DNMT3A;ensembl_gn=DNMT3A;ensembl_gene_id=ENSG00000119772;ensembl_tx=ENST00000380756;identifier=DNMT3A;ensembl_gn=DNMT3A;e…
chr2	25245992	25246309	DNMT3A-13	DNMT3A	317	chr2:25245992-25246309
chr2	25246619	25246776	DNMT3A-14	DNMT3A	157	ensembl_gn=DNMT3A;ensembl_gene_id=ENSG00000119772;ensembl_tx=ENST00000264709;identifier=DNMT3A;ensembl_gn=DNMT3A;ensembl_gene_id=ENSG00000119772;ensembl_tx=ENST00000321117;identifier=DNMT3A;ensembl_gn=DNMT3A;ensembl_gene_id=ENSG00000119772;ensembl_tx=ENST00000380746;identifier=DNMT3A;ensembl_gn=DNMT3A;ensembl_gene_id=ENSG00000119772;ensembl_tx=ENST00000380756;identifier=DNMT3A;ensembl_gn=DNMT3A;e…
chr2	25247050	25247158	DNMT3A-15	DNMT3A	108	ensembl_gn=DNMT3A;ensembl_gene_id=ENSG00000119772;ensembl_tx=ENST00000264709;identifier=DNMT3A;ensembl_gn=DNMT3A;ensembl_gene_id=ENSG00000119772;ensembl_tx=ENST00000321117;identifier=DNMT3A;ensembl_gn=DNMT3A;ensembl_gene_id=ENSG00000119772;ensembl_tx=ENST00000380746;identifier=DNMT3A;ensembl_gn=DNMT3A;ensembl_gene_id=ENSG00000119772;ensembl_tx=ENST00000380756;identifier=DNMT3A;ensembl_gn=DNMT3A;e…
chr2	25247590	25247749	DNMT3A-16	DNMT3A	159	ensembl_gn=DNMT3A;ensembl_gene_id=ENSG00000119772;ensembl_tx=ENST00000264709;identifier=DNMT3A;ensembl_gn=DNMT3A;ensembl_gene_id=ENSG00000119772;ensembl_tx=ENST00000321117;identifier=DNMT3A;ensembl_gn=DNMT3A;ensembl_gene_id=ENSG00000119772;ensembl_tx=ENST00000380746;identifier=DNMT3A;ensembl_gn=DNMT3A;ensembl_gene_id=ENSG00000119772;ensembl_tx=ENST00000380756;identifier=DNMT3A;ensembl_gn=DNMT3A;e…
chr2	25248036	25248252	DNMT3A-17	DNMT3A	216	ensembl_gn=DNMT3A;ensembl_gene_id=ENSG00000119772;ensembl_tx=ENST00000264709;identifier=DNMT3A;ensembl_gn=DNMT3A;ensembl_gene_id=ENSG00000119772;ensembl_tx=ENST00000321117;identifier=DNMT3A;ensembl_gn=DNMT3A;ensembl_gene_id=ENSG00000119772;ensembl_tx=ENST00000380746;identifier=DNMT3A;ensembl_gn=DNMT3A;ensembl_gene_id=ENSG00000119772;ensembl_tx=ENST00000380756;identifier=DNMT3A;ensembl_gn=DNMT3A;e…
chr2	25249640	25249740	DNMT3A-18	DNMT3A	100	ensembl_gn=DNMT3A;ensembl_gene_id=ENSG00000119772;ensembl_tx=ENST00000380746;identifier=DNMT3A
chr2	25252145	25252245	DNMT3A-19	DNMT3A	100	ensembl_gn=DNMT3A;ensembl_gene_id=ENSG00000119772;ensembl_tx=ENST00000380746;identifier=DNMT3A
chr2	25274940	25275087	DNMT3A-20	DNMT3A	147	ensembl_gn=DNMT3A;ensembl_gene_id=ENSG00000119772;ensembl_tx=ENST00000264709;identifier=DNMT3A;ensembl_gn=DNMT3A;ensembl_gene_id=ENSG00000119772;ensembl_tx=ENST00000321117;identifier=DNMT3A;ensembl_gn=DNMT3A;ensembl_gene_id=ENSG00000119772;ensembl_tx=ENST00000380756;identifier=DNMT3A
chr2	25275471	25275571	DNMT3A-21	DNMT3A	100	ensembl_gn=DNMT3A;ensembl_gene_id=ENSG00000119772;ensembl_tx=ENST00000264709;identifier=DNMT3A;ensembl_gn=DNMT3A;ensembl_gene_id=ENSG00000119772;ensembl_tx=ENST00000321117;identifier=DNMT3A;ensembl_gn=DNMT3A;ensembl_gene_id=ENSG00000119772;ensembl_tx=ENST00000380756;identifier=DNMT3A
chr2	25282390	25282711	DNMT3A-22	DNMT3A	321	ensembl_gn=DNMT3A;ensembl_gene_id=ENSG00000119772;ensembl_tx=ENST00000264709;identifier=DNMT3A;ensembl_gn=DNMT3A;ensembl_gene_id=ENSG00000119772;ensembl_tx=ENST00000321117;identifier=DNMT3A;ensembl_gn=DNMT3A;ensembl_gene_id=ENSG00000119772;ensembl_tx=ENST00000380756;identifier=DNMT3A;ensembl_gn=DNMT3A;ensembl_gene_id=ENSG00000119772;ensembl_tx=ENST00000406659;identifier=DNMT3A
chr2	25300138	25300243	DNMT3A-23	DNMT3A	105	ensembl_gn=DNMT3A;ensembl_gene_id=ENSG00000119772;ensembl_tx=ENST00000264709;identifier=DNMT3A;ensembl_gn=DNMT3A;ensembl_gene_id=ENSG00000119772;ensembl_tx=ENST00000321117;identifier=DNMT3A;ensembl_gn=DNMT3A;ensembl_gene_id=ENSG00000119772;ensembl_tx=ENST00000380756;identifier=DNMT3A;ensembl_gn=DNMT3A;ensembl_gene_id=ENSG00000119772;ensembl_tx=ENST00000406659;identifier=DNMT3A
chr2	25313898	25313998	DNMT3A-24	DNMT3A	100	ensembl_gn=DNMT3A;ensembl_gene_id=ENSG00000119772;ensembl_tx=ENST00000264709;identifier=DNMT3A;ensembl_gn=DNMT3A;ensembl_gene_id=ENSG00000119772;ensembl_tx=ENST00000321117;identifier=DNMT3A;ensembl_gn=DNMT3A;ensembl_gene_id=ENSG00000119772;ensembl_tx=ENST00000380756;identifier=DNMT3A;ensembl_gn=DNMT3A;ensembl_gene_id=ENSG00000119772;ensembl_tx=ENST00000406659;identifier=DNMT3A
chr2	25742031	25744476	ASXL2-1	ASXL2	2445	ensembl_gn=ASXL2;ensembl_gene_id=ENSG00000143970;ensembl_tx=ENST00000336112;identifier=ASXL2;ensembl_gn=ASXL2;ensembl_gene_id=ENSG00000143970;ensembl_tx=ENST00000404843;identifier=ASXL2;ensembl_gn=ASXL2;ensembl_gene_id=ENSG00000143970;ensembl_tx=ENST00000435504;identifier=ASXL2
chr2	25749695	25750413	ASXL2-2	ASXL2	718	ensembl_gn=ASXL2;ensembl_gene_id=ENSG00000143970;ensembl_tx=ENST00000336112;identifier=ASXL2;ensembl_gn=ASXL2;ensembl_gene_id=ENSG00000143970;ensembl_tx=ENST00000404843;identifier=ASXL2;ensembl_gn=ASXL2;ensembl_gene_id=ENSG00000143970;ensembl_tx=ENST00000435504;identifier=ASXL2
chr2	25753533	25753639	ASXL2-3	ASXL2	106	ensembl_gn=ASXL2;ensembl_gene_id=ENSG00000143970;ensembl_tx=ENST00000336112;identifier=ASXL2;ensembl_gn=ASXL2;ensembl_gene_id=ENSG00000143970;ensembl_tx=ENST00000404843;identifier=ASXL2;ensembl_gn=ASXL2;ensembl_gene_id=ENSG00000143970;ensembl_tx=ENST00000435504;identifier=ASXL2
chr2	25756016	25756116	ASXL2-4	ASXL2	100	ensembl_gn=ASXL2;ensembl_gene_id=ENSG00000143970;ensembl_tx=ENST00000336112;identifier=ASXL2;ensembl_gn=ASXL2;ensembl_gene_id=ENSG00000143970;ensembl_tx=ENST00000404843;identifier=ASXL2;ensembl_gn=ASXL2;ensembl_gene_id=ENSG00000143970;ensembl_tx=ENST00000435504;identifier=ASXL2
chr2	25759481	25759645	ASXL2-5	ASXL2	164	ensembl_gn=ASXL2;ensembl_gene_id=ENSG00000143970;ensembl_tx=ENST00000336112;identifier=ASXL2;ensembl_gn=ASXL2;ensembl_gene_id=ENSG00000143970;ensembl_tx=ENST00000404843;identifier=ASXL2;ensembl_gn=ASXL2;ensembl_gene_id=ENSG00000143970;ensembl_tx=ENST00000435504;identifier=ASXL2
chr2	25767582	25767726	ASXL2-6	ASXL2	144	ensembl_gn=ASXL2;ensembl_gene_id=ENSG00000143970;ensembl_tx=ENST00000336112;identifier=ASXL2;ensembl_gn=ASXL2;ensembl_gene_id=ENSG00000143970;ensembl_tx=ENST00000435504;identifier=ASXL2
chr2	25768741	25768868	ASXL2-7	ASXL2	127	ensembl_gn=ASXL2;ensembl_gene_id=ENSG00000143970;ensembl_tx=ENST00000336112;identifier=ASXL2;ensembl_gn=ASXL2;ensembl_gene_id=ENSG00000143970;ensembl_tx=ENST00000435504;identifier=ASXL2
chr2	25771439	25771540	ASXL2-8	ASXL2	101	ensembl_gn=ASXL2;ensembl_gene_id=ENSG00000143970;ensembl_tx=ENST00000336112;identifier=ASXL2;ensembl_gn=ASXL2;ensembl_gene_id=ENSG00000143970;ensembl_tx=ENST00000435504;identifier=ASXL2
chr2	25799384	25799535	ASXL2-9	ASXL2	151	ensembl_gn=ASXL2;ensembl_gene_id=ENSG00000143970;ensembl_tx=ENST00000336112;identifier=ASXL2;ensembl_gn=ASXL2;ensembl_gene_id=ENSG00000143970;ensembl_tx=ENST00000435504;identifier=ASXL2
chr2	25806228	25806340	ASXL2-10	ASXL2	112	ensembl_gn=ASXL2;ensembl_gene_id=ENSG00000143970;ensembl_tx=ENST00000336112;identifier=ASXL2;ensembl_gn=ASXL2;ensembl_gene_id=ENSG00000143970;ensembl_tx=ENST00000435504;identifier=ASXL2
chr2	25835489	25835589	ASXL2-11	ASXL2	100	ensembl_gn=ASXL2;ensembl_gene_id=ENSG00000143970;ensembl_tx=ENST00000435504;identifier=ASXL2
chr2	25845472	25845572	ASXL2-12	ASXL2	100	ensembl_gn=ASXL2;ensembl_gene_id=ENSG00000143970;ensembl_tx=ENST00000336112;identifier=ASXL2;ensembl_gn=ASXL2;ensembl_gene_id=ENSG00000143970;ensembl_tx=ENST00000435504;identifier=ASXL2
chr2	25878144	25878244	ASXL2-13	ASXL2	100	ensembl_gn=ASXL2;ensembl_gene_id=ENSG00000143970;ensembl_tx=ENST00000435504;identifier=ASXL2
chr2	197392305	197392461	SF3B1-1	SF3B1	156	ensembl_gn=SF3B1;ensembl_gene_id=ENSG00000115524;ensembl_tx=ENST00000335508;identifier=SF3B1
chr2	197392971	197393188	SF3B1-2	SF3B1	217	ensembl_gn=SF3B1;ensembl_gene_id=ENSG00000115524;ensembl_tx=ENST00000335508;identifier=SF3B1;ensembl_gn=SF3B1;ensembl_gene_id=ENSG00000115524;ensembl_tx=ENST00000424674;identifier=SF3B1
chr2	197396055	197396328	SF3B1-3	SF3B1	273	ensembl_gn=SF3B1;ensembl_gene_id=ENSG00000115524;ensembl_tx=ENST00000335508;identifier=SF3B1;ensembl_gn=SF3B1;ensembl_gene_id=ENSG00000115524;ensembl_tx=ENST00000424674;identifier=SF3B1
chr2	197397984	197398116	SF3B1-4	SF3B1	132	ensembl_gn=SF3B1;ensembl_gene_id=ENSG00000115524;ensembl_tx=ENST00000335508;identifier=SF3B1;ensembl_gn=SF3B1;ensembl_gene_id=ENSG00000115524;ensembl_tx=ENST00000424674;identifier=SF3B1
chr2	197398460	197398581	SF3B1-5	SF3B1	121	ensembl_gn=SF3B1;ensembl_gene_id=ENSG00000115524;ensembl_tx=ENST00000335508;identifier=SF3B1;ensembl_gn=SF3B1;ensembl_gene_id=ENSG00000115524;ensembl_tx=ENST00000424674;identifier=SF3B1
chr2	197398948	197399048	SF3B1-6	SF3B1	100	ensembl_gn=SF3B1;ensembl_gene_id=ENSG00000115524;ensembl_tx=ENST00000424674;identifier=SF3B1
chr2	197400054	197400434	SF3B1-7	SF3B1	380	chr2:197400054-197400434
chr2	197400714	197400936	SF3B1-8	SF3B1	222	ensembl_gn=SF3B1;ensembl_gene_id=ENSG00000115524;ensembl_tx=ENST00000335508;identifier=SF3B1
chr2	197401399	197401525	SF3B1-9	SF3B1	126	ensembl_gn=SF3B1;ensembl_gene_id=ENSG00000115524;ensembl_tx=ENST00000335508;identifier=SF3B1
chr2	197401741	197402130	SF3B1-10	SF3B1	389	chr2:197401741-197402130
chr2	197402555	197402826	SF3B1-11	SF3B1	271	ensembl_gn=SF3B1;ensembl_gene_id=ENSG00000115524;ensembl_tx=ENST00000335508;identifier=SF3B1
chr2	197402942	197403042	SF3B1-12	SF3B1	100	ensembl_gn=SF3B1;ensembl_gene_id=ENSG00000115524;ensembl_tx=ENST00000335508;identifier=SF3B1
chr2	197403584	197403764	SF3B1-13	SF3B1	180	ensembl_gn=SF3B1;ensembl_gene_id=ENSG00000115524;ensembl_tx=ENST00000335508;identifier=SF3B1
chr2	197405075	197405472	SF3B1-14	SF3B1	397	chr2:197405075-197405472
chr2	197407997	197408119	SF3B1-15	SF3B1	122	ensembl_gn=SF3B1;ensembl_gene_id=ENSG00000115524;ensembl_tx=ENST00000335508;identifier=SF3B1
chr2	197408368	197408581	SF3B1-16	SF3B1	213	ensembl_gn=SF3B1;ensembl_gene_id=ENSG00000115524;ensembl_tx=ENST00000335508;identifier=SF3B1
chr2	197409769	197410007	SF3B1-17	SF3B1	238	ensembl_gn=SF3B1;ensembl_gene_id=ENSG00000115524;ensembl_tx=ENST00000335508;identifier=SF3B1
chr2	197416740	197416911	SF3B1-18	SF3B1	171	ensembl_gn=SF3B1;ensembl_gene_id=ENSG00000115524;ensembl_tx=ENST00000335508;identifier=SF3B1
chr2	197418498	197418598	SF3B1-19	SF3B1	100	ensembl_gn=SF3B1;ensembl_gene_id=ENSG00000115524;ensembl_tx=ENST00000335508;identifier=SF3B1
chr2	197418893	197418993	SF3B1-20	SF3B1	100	ensembl_gn=SF3B1;ensembl_gene_id=ENSG00000115524;ensembl_tx=ENST00000409915;identifier=SF3B1;ensembl_gn=SF3B1;ensembl_gene_id=ENSG00000115524;ensembl_tx=ENST00000414963;identifier=SF3B1
chr2	197420380	197420542	SF3B1-21	SF3B1	162	ensembl_gn=SF3B1;ensembl_gene_id=ENSG00000115524;ensembl_tx=ENST00000335508;identifier=SF3B1;ensembl_gn=SF3B1;ensembl_gene_id=ENSG00000115524;ensembl_tx=ENST00000409915;identifier=SF3B1;ensembl_gn=SF3B1;ensembl_gene_id=ENSG00000115524;ensembl_tx=ENST00000414963;identifier=SF3B1;ensembl_gn=SF3B1;ensembl_gene_id=ENSG00000115524;ensembl_tx=ENST00000487698;identifier=SF3B1
chr2	197421028	197421133	SF3B1-22	SF3B1	105	ensembl_gn=SF3B1;ensembl_gene_id=ENSG00000115524;ensembl_tx=ENST00000335508;identifier=SF3B1;ensembl_gn=SF3B1;ensembl_gene_id=ENSG00000115524;ensembl_tx=ENST00000409915;identifier=SF3B1;ensembl_gn=SF3B1;ensembl_gene_id=ENSG00000115524;ensembl_tx=ENST00000414174;identifier=SF3B1;ensembl_gn=SF3B1;ensembl_gene_id=ENSG00000115524;ensembl_tx=ENST00000414963;identifier=SF3B1;ensembl_gn=SF3B1;ensembl_ge…
chr2	197423807	197423974	SF3B1-23	SF3B1	167	ensembl_gn=SF3B1;ensembl_gene_id=ENSG00000115524;ensembl_tx=ENST00000335508;identifier=SF3B1;ensembl_gn=SF3B1;ensembl_gene_id=ENSG00000115524;ensembl_tx=ENST00000409915;identifier=SF3B1;ensembl_gn=SF3B1;ensembl_gene_id=ENSG00000115524;ensembl_tx=ENST00000414174;identifier=SF3B1;ensembl_gn=SF3B1;ensembl_gene_id=ENSG00000115524;ensembl_tx=ENST00000414963;identifier=SF3B1;ensembl_gn=SF3B1;ensembl_ge…
chr2	197434935	197435035	SF3B1-24	SF3B1	100	ensembl_gn=SF3B1;ensembl_gene_id=ENSG00000115524;ensembl_tx=ENST00000335508;identifier=SF3B1;ensembl_gn=SF3B1;ensembl_gene_id=ENSG00000115524;ensembl_tx=ENST00000409915;identifier=SF3B1;ensembl_gn=SF3B1;ensembl_gene_id=ENSG00000115524;ensembl_tx=ENST00000414174;identifier=SF3B1;ensembl_gn=SF3B1;ensembl_gene_id=ENSG00000115524;ensembl_tx=ENST00000414963;identifier=SF3B1;ensembl_gn=SF3B1;ensembl_ge…
chr2	208237075	208237175	IDH1-1	IDH1	100	ensembl_gn=IDH1;ensembl_gene_id=ENSG00000138413;ensembl_tx=ENST00000345146;identifier=IDH1;ensembl_gn=IDH1;ensembl_gene_id=ENSG00000138413;ensembl_tx=ENST00000415913;identifier=IDH1;ensembl_gn=IDH1;ensembl_gene_id=ENSG00000138413;ensembl_tx=ENST00000446179;identifier=IDH1
chr2	208239070	208239233	IDH1-2	IDH1	163	ensembl_gn=IDH1;ensembl_gene_id=ENSG00000138413;ensembl_tx=ENST00000345146;identifier=IDH1;ensembl_gn=IDH1;ensembl_gene_id=ENSG00000138413;ensembl_tx=ENST00000415913;identifier=IDH1;ensembl_gn=IDH1;ensembl_gene_id=ENSG00000138413;ensembl_tx=ENST00000446179;identifier=IDH1
chr2	208239862	208240003	IDH1-3	IDH1	141	ensembl_gn=IDH1;ensembl_gene_id=ENSG00000138413;ensembl_tx=ENST00000345146;identifier=IDH1;ensembl_gn=IDH1;ensembl_gene_id=ENSG00000138413;ensembl_tx=ENST00000415913;identifier=IDH1;ensembl_gn=IDH1;ensembl_gene_id=ENSG00000138413;ensembl_tx=ENST00000446179;identifier=IDH1
chr2	208241993	208242145	IDH1-4	IDH1	152	ensembl_gn=IDH1;ensembl_gene_id=ENSG00000138413;ensembl_tx=ENST00000345146;identifier=IDH1;ensembl_gn=IDH1;ensembl_gene_id=ENSG00000138413;ensembl_tx=ENST00000415913;identifier=IDH1;ensembl_gn=IDH1;ensembl_gene_id=ENSG00000138413;ensembl_tx=ENST00000446179;identifier=IDH1
chr2	208243426	208243604	IDH1-5	IDH1	178	ensembl_gn=IDH1;ensembl_gene_id=ENSG00000138413;ensembl_tx=ENST00000345146;identifier=IDH1;ensembl_gn=IDH1;ensembl_gene_id=ENSG00000138413;ensembl_tx=ENST00000415913;identifier=IDH1;ensembl_gn=IDH1;ensembl_gene_id=ENSG00000138413;ensembl_tx=ENST00000446179;identifier=IDH1
chr2	208245318	208245424	IDH1-6	IDH1	106	ensembl_gn=IDH1;ensembl_gene_id=ENSG00000138413;ensembl_tx=ENST00000345146;identifier=IDH1;ensembl_gn=IDH1;ensembl_gene_id=ENSG00000138413;ensembl_tx=ENST00000415282;identifier=IDH1;ensembl_gn=IDH1;ensembl_gene_id=ENSG00000138413;ensembl_tx=ENST00000415913;identifier=IDH1;ensembl_gn=IDH1;ensembl_gene_id=ENSG00000138413;ensembl_tx=ENST00000446179;identifier=IDH1
chr2	208248368	208248660	IDH1-7	IDH1	292	ensembl_gn=IDH1;ensembl_gene_id=ENSG00000138413;ensembl_tx=ENST00000345146;identifier=IDH1;ensembl_gn=IDH1;ensembl_gene_id=ENSG00000138413;ensembl_tx=ENST00000415282;identifier=IDH1;ensembl_gn=IDH1;ensembl_gene_id=ENSG00000138413;ensembl_tx=ENST00000415913;identifier=IDH1;ensembl_gn=IDH1;ensembl_gene_id=ENSG00000138413;ensembl_tx=ENST00000417583;identifier=IDH1;ensembl_gn=IDH1;ensembl_gene_id=ENS…
chr2	208251429	208251551	IDH1-8	IDH1	122	ensembl_gn=IDH1;ensembl_gene_id=ENSG00000138413;ensembl_tx=ENST00000345146;identifier=IDH1;ensembl_gn=IDH1;ensembl_gene_id=ENSG00000138413;ensembl_tx=ENST00000415282;identifier=IDH1;ensembl_gn=IDH1;ensembl_gene_id=ENSG00000138413;ensembl_tx=ENST00000415913;identifier=IDH1;ensembl_gn=IDH1;ensembl_gene_id=ENSG00000138413;ensembl_tx=ENST00000417583;identifier=IDH1;ensembl_gn=IDH1;ensembl_gene_id=ENS…
chr3	38138661	38139028	MYD88-1	MYD88	367	ensembl_gene_id=ENSG00000172936;ensembl_gn=MYD88;ensembl_tx=ENST00000396334;ensembl_tx=ENST00000417037;ensembl_tx=ENST00000421516;ensembl_tx=ENST00000424893;ensembl_tx=ENST00000443433;ensembl_tx=ENST00000495303;ensembl_tx=ENST00000648963;ensembl_tx=ENST00000650112;ensembl_tx=ENST00000650905;ensembl_tx=ENST00000651800;ensembl_tx=ENST00000652213;ensembl_tx=ENST00000652534;identifier=MYD88
chr3	38139863	38139998	MYD88-2	MYD88	135	ensembl_gene_id=ENSG00000172936;ensembl_gn=MYD88;ensembl_tx=ENST00000396334;ensembl_tx=ENST00000421516;ensembl_tx=ENST00000443433;ensembl_tx=ENST00000648963;ensembl_tx=ENST00000650905;ensembl_tx=ENST00000651800;ensembl_tx=ENST00000652213;ensembl_tx=ENST00000652534;identifier=MYD88
chr3	38140387	38140592	MYD88-3	MYD88	205	ensembl_gene_id=ENSG00000172936;ensembl_gn=MYD88;ensembl_tx=ENST00000396334;ensembl_tx=ENST00000417037;ensembl_tx=ENST00000421516;ensembl_tx=ENST00000424893;ensembl_tx=ENST00000648963;ensembl_tx=ENST00000650905;ensembl_tx=ENST00000652213;ensembl_tx=ENST00000652534;identifier=MYD88
chr3	38140756	38140848	MYD88-4	MYD88	92	ensembl_gene_id=ENSG00000172936;ensembl_gn=MYD88;ensembl_tx=ENST00000396334;ensembl_tx=ENST00000417037;ensembl_tx=ENST00000421516;ensembl_tx=ENST00000424893;ensembl_tx=ENST00000443433;ensembl_tx=ENST00000495303;ensembl_tx=ENST00000648963;ensembl_tx=ENST00000650112;ensembl_tx=ENST00000650905;ensembl_tx=ENST00000651800;ensembl_tx=ENST00000652213;ensembl_tx=ENST00000652534;identifier=MYD88
chr3	38141131	38141283	MYD88-5	MYD88	152	ensembl_gene_id=ENSG00000172936;ensembl_gn=MYD88;ensembl_tx=ENST00000396334;ensembl_tx=ENST00000417037;ensembl_tx=ENST00000421516;ensembl_tx=ENST00000424893;ensembl_tx=ENST00000443433;ensembl_tx=ENST00000495303;ensembl_tx=ENST00000648963;ensembl_tx=ENST00000650112;ensembl_tx=ENST00000650905;ensembl_tx=ENST00000651800;ensembl_tx=ENST00000652213;ensembl_tx=ENST00000652534;identifier=MYD88
chr3	47017095	47017254	SETD2-1	SETD2	159	ensembl_gn=SETD2;ensembl_gene_id=ENSG00000181555;ensembl_tx=ENST00000409792;identifier=SETD2
chr3	47017637	47017739	SETD2-2	SETD2	102	ensembl_gn=SETD2;ensembl_gene_id=ENSG00000181555;ensembl_tx=ENST00000409792;identifier=SETD2
chr3	47019750	47019850	SETD2-3	SETD2	100	ensembl_gn=SETD2;ensembl_gene_id=ENSG00000181555;ensembl_tx=ENST00000409792;identifier=SETD2
chr3	47037665	47037777	SETD2-4	SETD2	112	ensembl_gn=SETD2;ensembl_gene_id=ENSG00000181555;ensembl_tx=ENST00000409792;identifier=SETD2
chr3	47042560	47042700	SETD2-5	SETD2	140	ensembl_gn=SETD2;ensembl_gene_id=ENSG00000181555;ensembl_tx=ENST00000409792;identifier=SETD2
chr3	47046486	47046621	SETD2-6	SETD2	135	ensembl_gn=SETD2;ensembl_gene_id=ENSG00000181555;ensembl_tx=ENST00000409792;identifier=SETD2
chr3	47056820	47057490	SETD2-7	SETD2	670	ensembl_gn=SETD2;ensembl_gene_id=ENSG00000181555;ensembl_tx=ENST00000409792;identifier=SETD2
chr3	47062162	47062346	SETD2-8	SETD2	184	ensembl_gn=SETD2;ensembl_gene_id=ENSG00000181555;ensembl_tx=ENST00000409792;identifier=SETD2
chr3	47064573	47064673	SETD2-9	SETD2	100	ensembl_gn=SETD2;ensembl_gene_id=ENSG00000181555;ensembl_tx=ENST00000445387;identifier=SETD2
chr3	47067044	47067144	SETD2-10	SETD2	100	ensembl_gn=SETD2;ensembl_gene_id=ENSG00000181555;ensembl_tx=ENST00000409792;identifier=SETD2;ensembl_gn=SETD2;ensembl_gene_id=ENSG00000181555;ensembl_tx=ENST00000445387;identifier=SETD2
chr3	47083719	47084382	SETD2-11	SETD2	663	ensembl_gn=SETD2;ensembl_gene_id=ENSG00000181555;ensembl_tx=ENST00000409792;identifier=SETD2;ensembl_gn=SETD2;ensembl_gene_id=ENSG00000181555;ensembl_tx=ENST00000445387;identifier=SETD2
chr3	47086194	47086314	SETD2-12	SETD2	120	ensembl_gn=SETD2;ensembl_gene_id=ENSG00000181555;ensembl_tx=ENST00000409792;identifier=SETD2;ensembl_gn=SETD2;ensembl_gene_id=ENSG00000181555;ensembl_tx=ENST00000445387;identifier=SETD2
chr3	47088112	47088247	SETD2-13	SETD2	135	ensembl_gn=SETD2;ensembl_gene_id=ENSG00000181555;ensembl_tx=ENST00000409792;identifier=SETD2;ensembl_gn=SETD2;ensembl_gene_id=ENSG00000181555;ensembl_tx=ENST00000445387;identifier=SETD2
chr3	47097954	47098081	SETD2-14	SETD2	127	ensembl_gn=SETD2;ensembl_gene_id=ENSG00000181555;ensembl_tx=ENST00000409792;identifier=SETD2;ensembl_gn=SETD2;ensembl_gene_id=ENSG00000181555;ensembl_tx=ENST00000445387;identifier=SETD2
chr3	47101456	47101556	SETD2-15	SETD2	100	ensembl_gn=SETD2;ensembl_gene_id=ENSG00000181555;ensembl_tx=ENST00000409792;identifier=SETD2;ensembl_gn=SETD2;ensembl_gene_id=ENSG00000181555;ensembl_tx=ENST00000445387;identifier=SETD2
chr3	47103334	47103434	SETD2-16	SETD2	100	ensembl_gn=SETD2;ensembl_gene_id=ENSG00000181555;ensembl_tx=ENST00000409792;identifier=SETD2;ensembl_gn=SETD2;ensembl_gene_id=ENSG00000181555;ensembl_tx=ENST00000431180;identifier=SETD2;ensembl_gn=SETD2;ensembl_gene_id=ENSG00000181555;ensembl_tx=ENST00000445387;identifier=SETD2
chr3	47105996	47106120	SETD2-17	SETD2	124	ensembl_gn=SETD2;ensembl_gene_id=ENSG00000181555;ensembl_tx=ENST00000409792;identifier=SETD2;ensembl_gn=SETD2;ensembl_gene_id=ENSG00000181555;ensembl_tx=ENST00000445387;identifier=SETD2
chr3	47113875	47114004	SETD2-18	SETD2	129	ensembl_gn=SETD2;ensembl_gene_id=ENSG00000181555;ensembl_tx=ENST00000409792;identifier=SETD2;ensembl_gn=SETD2;ensembl_gene_id=ENSG00000181555;ensembl_tx=ENST00000431180;identifier=SETD2;ensembl_gn=SETD2;ensembl_gene_id=ENSG00000181555;ensembl_tx=ENST00000445387;identifier=SETD2
chr3	47116622	47116754	SETD2-19	SETD2	132	ensembl_gn=SETD2;ensembl_gene_id=ENSG00000181555;ensembl_tx=ENST00000409792;identifier=SETD2;ensembl_gn=SETD2;ensembl_gene_id=ENSG00000181555;ensembl_tx=ENST00000431180;identifier=SETD2;ensembl_gn=SETD2;ensembl_gene_id=ENSG00000181555;ensembl_tx=ENST00000445387;identifier=SETD2
chr3	47119718	47119818	SETD2-20	SETD2	100	ensembl_gn=SETD2;ensembl_gene_id=ENSG00000181555;ensembl_tx=ENST00000330022;identifier=SETD2
chr3	47120181	47124548	SETD2-21	SETD2	4367	ensembl_gn=SETD2;ensembl_gene_id=ENSG00000181555;ensembl_tx=ENST00000330022;identifier=SETD2;ensembl_gn=SETD2;ensembl_gene_id=ENSG00000181555;ensembl_tx=ENST00000409792;identifier=SETD2;ensembl_gn=SETD2;ensembl_gene_id=ENSG00000181555;ensembl_tx=ENST00000412450;identifier=SETD2;ensembl_gn=SETD2;ensembl_gene_id=ENSG00000181555;ensembl_tx=ENST00000431180;identifier=SETD2;ensembl_gn=SETD2;ensembl_ge…
chr3	47126605	47126705	SETD2-22	SETD2	100	ensembl_gn=SETD2;ensembl_gene_id=ENSG00000181555;ensembl_tx=ENST00000409792;identifier=SETD2
chr3	47163839	47163939	SETD2-23	SETD2	100	ensembl_gn=SETD2;ensembl_gene_id=ENSG00000181555;ensembl_tx=ENST00000409792;identifier=SETD2
chr3	105658972	105659229	CBLB-1	CBLB	257	ensembl_gn=CBLB;ensembl_gene_id=ENSG00000114423;ensembl_tx=ENST00000264122;identifier=CBLB;ensembl_gn=CBLB;ensembl_gene_id=ENSG00000114423;ensembl_tx=ENST00000394030;identifier=CBLB;ensembl_gn=CBLB;ensembl_gene_id=ENSG00000114423;ensembl_tx=ENST00000407712;identifier=CBLB
chr3	105670232	105670352	CBLB-2	CBLB	120	ensembl_gn=CBLB;ensembl_gene_id=ENSG00000114423;ensembl_tx=ENST00000264122;identifier=CBLB;ensembl_gn=CBLB;ensembl_gene_id=ENSG00000114423;ensembl_tx=ENST00000394030;identifier=CBLB;ensembl_gn=CBLB;ensembl_gene_id=ENSG00000114423;ensembl_tx=ENST00000407712;identifier=CBLB
chr3	105678430	105678571	CBLB-3	CBLB	141	ensembl_gn=CBLB;ensembl_gene_id=ENSG00000114423;ensembl_tx=ENST00000264122;identifier=CBLB;ensembl_gn=CBLB;ensembl_gene_id=ENSG00000114423;ensembl_tx=ENST00000394030;identifier=CBLB;ensembl_gn=CBLB;ensembl_gene_id=ENSG00000114423;ensembl_tx=ENST00000407712;identifier=CBLB
chr3	105681476	105681818	CBLB-4	CBLB	342	chr3:105681476-105681818
chr3	105685319	105685466	CBLB-5	CBLB	147	ensembl_gn=CBLB;ensembl_gene_id=ENSG00000114423;ensembl_tx=ENST00000264122;identifier=CBLB;ensembl_gn=CBLB;ensembl_gene_id=ENSG00000114423;ensembl_tx=ENST00000394030;identifier=CBLB;ensembl_gn=CBLB;ensembl_gene_id=ENSG00000114423;ensembl_tx=ENST00000403724;identifier=CBLB;ensembl_gn=CBLB;ensembl_gene_id=ENSG00000114423;ensembl_tx=ENST00000405772;identifier=CBLB
chr3	105693491	105693591	CBLB-6	CBLB	100	ensembl_gn=CBLB;ensembl_gene_id=ENSG00000114423;ensembl_tx=ENST00000264122;identifier=CBLB;ensembl_gn=CBLB;ensembl_gene_id=ENSG00000114423;ensembl_tx=ENST00000394030;identifier=CBLB;ensembl_gn=CBLB;ensembl_gene_id=ENSG00000114423;ensembl_tx=ENST00000403724;identifier=CBLB;ensembl_gn=CBLB;ensembl_gene_id=ENSG00000114423;ensembl_tx=ENST00000405772;identifier=CBLB
chr3	105702093	105702459	CBLB-7	CBLB	366	ensembl_gn=CBLB;ensembl_gene_id=ENSG00000114423;ensembl_tx=ENST00000264122;identifier=CBLB;ensembl_gn=CBLB;ensembl_gene_id=ENSG00000114423;ensembl_tx=ENST00000394030;identifier=CBLB;ensembl_gn=CBLB;ensembl_gene_id=ENSG00000114423;ensembl_tx=ENST00000403724;identifier=CBLB;ensembl_gn=CBLB;ensembl_gene_id=ENSG00000114423;ensembl_tx=ENST00000405772;identifier=CBLB
chr3	105703987	105704173	CBLB-8	CBLB	186	ensembl_gn=CBLB;ensembl_gene_id=ENSG00000114423;ensembl_tx=ENST00000264122;identifier=CBLB;ensembl_gn=CBLB;ensembl_gene_id=ENSG00000114423;ensembl_tx=ENST00000403724;identifier=CBLB;ensembl_gn=CBLB;ensembl_gene_id=ENSG00000114423;ensembl_tx=ENST00000405772;identifier=CBLB
chr3	105720046	105720250	CBLB-9	CBLB	204	ensembl_gn=CBLB;ensembl_gene_id=ENSG00000114423;ensembl_tx=ENST00000264122;identifier=CBLB;ensembl_gn=CBLB;ensembl_gene_id=ENSG00000114423;ensembl_tx=ENST00000403724;identifier=CBLB;ensembl_gn=CBLB;ensembl_gene_id=ENSG00000114423;ensembl_tx=ENST00000405772;identifier=CBLB
chr3	105734008	105734140	CBLB-10	CBLB	132	ensembl_gn=CBLB;ensembl_gene_id=ENSG00000114423;ensembl_tx=ENST00000264122;identifier=CBLB;ensembl_gn=CBLB;ensembl_gene_id=ENSG00000114423;ensembl_tx=ENST00000403724;identifier=CBLB;ensembl_gn=CBLB;ensembl_gene_id=ENSG00000114423;ensembl_tx=ENST00000405772;identifier=CBLB
chr3	105737164	105737264	CBLB-11	CBLB	100	ensembl_gn=CBLB;ensembl_gene_id=ENSG00000114423;ensembl_tx=ENST00000264122;identifier=CBLB;ensembl_gn=CBLB;ensembl_gene_id=ENSG00000114423;ensembl_tx=ENST00000403724;identifier=CBLB;ensembl_gn=CBLB;ensembl_gene_id=ENSG00000114423;ensembl_tx=ENST00000405772;identifier=CBLB
chr3	105740493	105740631	CBLB-12	CBLB	138	ensembl_gn=CBLB;ensembl_gene_id=ENSG00000114423;ensembl_tx=ENST00000264122;identifier=CBLB;ensembl_gn=CBLB;ensembl_gene_id=ENSG00000114423;ensembl_tx=ENST00000403724;identifier=CBLB;ensembl_gn=CBLB;ensembl_gene_id=ENSG00000114423;ensembl_tx=ENST00000405772;identifier=CBLB
chr3	105745916	105746038	CBLB-13	CBLB	122	ensembl_gn=CBLB;ensembl_gene_id=ENSG00000114423;ensembl_tx=ENST00000264122;identifier=CBLB;ensembl_gn=CBLB;ensembl_gene_id=ENSG00000114423;ensembl_tx=ENST00000403724;identifier=CBLB;ensembl_gn=CBLB;ensembl_gene_id=ENSG00000114423;ensembl_tx=ENST00000405772;identifier=CBLB
chr3	105751461	105751618	CBLB-14	CBLB	157	ensembl_gn=CBLB;ensembl_gene_id=ENSG00000114423;ensembl_tx=ENST00000264122;identifier=CBLB;ensembl_gn=CBLB;ensembl_gene_id=ENSG00000114423;ensembl_tx=ENST00000403724;identifier=CBLB;ensembl_gn=CBLB;ensembl_gene_id=ENSG00000114423;ensembl_tx=ENST00000405772;identifier=CBLB
chr3	105776395	105776542	CBLB-15	CBLB	147	ensembl_gn=CBLB;ensembl_gene_id=ENSG00000114423;ensembl_tx=ENST00000264122;identifier=CBLB;ensembl_gn=CBLB;ensembl_gene_id=ENSG00000114423;ensembl_tx=ENST00000403724;identifier=CBLB;ensembl_gn=CBLB;ensembl_gene_id=ENSG00000114423;ensembl_tx=ENST00000405772;identifier=CBLB
chr3	105853413	105853664	CBLB-16	CBLB	251	ensembl_gn=CBLB;ensembl_gene_id=ENSG00000114423;ensembl_tx=ENST00000264122;identifier=CBLB;ensembl_gn=CBLB;ensembl_gene_id=ENSG00000114423;ensembl_tx=ENST00000403724;identifier=CBLB;ensembl_gn=CBLB;ensembl_gene_id=ENSG00000114423;ensembl_tx=ENST00000405772;identifier=CBLB;ensembl_gn=CBLB;ensembl_gene_id=ENSG00000114423;ensembl_tx=ENST00000438603;identifier=CBLB;ensembl_gn=CBLB;ensembl_gene_id=ENS…
chr3	105867409	105867591	CBLB-17	CBLB	182	ensembl_gn=CBLB;ensembl_gene_id=ENSG00000114423;ensembl_tx=ENST00000264122;identifier=CBLB;ensembl_gn=CBLB;ensembl_gene_id=ENSG00000114423;ensembl_tx=ENST00000403724;identifier=CBLB;ensembl_gn=CBLB;ensembl_gene_id=ENSG00000114423;ensembl_tx=ENST00000405772;identifier=CBLB;ensembl_gn=CBLB;ensembl_gene_id=ENSG00000114423;ensembl_tx=ENST00000438603;identifier=CBLB;ensembl_gn=CBLB;ensembl_gene_id=ENS…
chr3	105869312	105869412	CBLB-18	CBLB	100	ensembl_gn=CBLB;ensembl_gene_id=ENSG00000114423;ensembl_tx=ENST00000438603;identifier=CBLB
chr3	128481021	128481318	GATA2-1	GATA2	297	ensembl_gn=GATA2;ensembl_gene_id=ENSG00000179348;ensembl_tx=ENST00000341105;identifier=GATA2;ensembl_gn=GATA2;ensembl_gene_id=ENSG00000179348;ensembl_tx=ENST00000430265;identifier=GATA2;ensembl_gn=GATA2;ensembl_gene_id=ENSG00000179348;ensembl_tx=ENST00000487848;identifier=GATA2
chr3	128481818	128481944	GATA2-2	GATA2	126	ensembl_gn=GATA2;ensembl_gene_id=ENSG00000179348;ensembl_tx=ENST00000341105;identifier=GATA2;ensembl_gn=GATA2;ensembl_gene_id=ENSG00000179348;ensembl_tx=ENST00000430265;identifier=GATA2;ensembl_gn=GATA2;ensembl_gene_id=ENSG00000179348;ensembl_tx=ENST00000487848;identifier=GATA2
chr3	128483859	128484005	GATA2-3	GATA2	146	ensembl_gn=GATA2;ensembl_gene_id=ENSG00000179348;ensembl_tx=ENST00000341105;identifier=GATA2;ensembl_gn=GATA2;ensembl_gene_id=ENSG00000179348;ensembl_tx=ENST00000430265;identifier=GATA2;ensembl_gn=GATA2;ensembl_gene_id=ENSG00000179348;ensembl_tx=ENST00000487848;identifier=GATA2
chr3	128485726	128486368	GATA2-4	GATA2	642	ensembl_gn=GATA2;ensembl_gene_id=ENSG00000179348;ensembl_tx=ENST00000341105;identifier=GATA2;ensembl_gn=GATA2;ensembl_gene_id=ENSG00000179348;ensembl_tx=ENST00000430265;identifier=GATA2;ensembl_gn=GATA2;ensembl_gene_id=ENSG00000179348;ensembl_tx=ENST00000487848;identifier=GATA2;ensembl_gn=GATA2;ensembl_gene_id=ENSG00000179348;ensembl_tx=ENST00000492608;identifier=GATA2
chr3	128486802	128487031	GATA2-5	GATA2	229	ensembl_gn=GATA2;ensembl_gene_id=ENSG00000179348;ensembl_tx=ENST00000341105;identifier=GATA2;ensembl_gn=GATA2;ensembl_gene_id=ENSG00000179348;ensembl_tx=ENST00000430265;identifier=GATA2;ensembl_gn=GATA2;ensembl_gene_id=ENSG00000179348;ensembl_tx=ENST00000487848;identifier=GATA2;ensembl_gn=GATA2;ensembl_gene_id=ENSG00000179348;ensembl_tx=ENST00000492608;identifier=GATA2;ensembl_gn=GATA2;ensembl_ge…
chr3	136338217	136338460	STAG1-1	STAG1	243	chr3:136338217-136338460
chr3	136340490	136340605	STAG1-2	STAG1	115	ensembl_gn=STAG1;ensembl_gene_id=ENSG00000118007;ensembl_tx=ENST00000236698;identifier=STAG1;ensembl_gn=STAG1;ensembl_gene_id=ENSG00000118007;ensembl_tx=ENST00000383202;identifier=STAG1;ensembl_gn=STAG1;ensembl_gene_id=ENSG00000118007;ensembl_tx=ENST00000434713;identifier=STAG1
chr3	136341440	136341551	STAG1-3	STAG1	111	ensembl_gn=STAG1;ensembl_gene_id=ENSG00000118007;ensembl_tx=ENST00000383202;identifier=STAG1;ensembl_gn=STAG1;ensembl_gene_id=ENSG00000118007;ensembl_tx=ENST00000434713;identifier=STAG1
chr3	136343831	136344006	STAG1-4	STAG1	175	ensembl_gn=STAG1;ensembl_gene_id=ENSG00000118007;ensembl_tx=ENST00000236698;identifier=STAG1;ensembl_gn=STAG1;ensembl_gene_id=ENSG00000118007;ensembl_tx=ENST00000383202;identifier=STAG1;ensembl_gn=STAG1;ensembl_gene_id=ENSG00000118007;ensembl_tx=ENST00000434713;identifier=STAG1
chr3	136349157	136349363	STAG1-5	STAG1	206	ensembl_gn=STAG1;ensembl_gene_id=ENSG00000118007;ensembl_tx=ENST00000236698;identifier=STAG1;ensembl_gn=STAG1;ensembl_gene_id=ENSG00000118007;ensembl_tx=ENST00000383202;identifier=STAG1;ensembl_gn=STAG1;ensembl_gene_id=ENSG00000118007;ensembl_tx=ENST00000434713;identifier=STAG1
chr3	136357719	136357848	STAG1-6	STAG1	129	ensembl_gn=STAG1;ensembl_gene_id=ENSG00000118007;ensembl_tx=ENST00000236698;identifier=STAG1;ensembl_gn=STAG1;ensembl_gene_id=ENSG00000118007;ensembl_tx=ENST00000383202;identifier=STAG1;ensembl_gn=STAG1;ensembl_gene_id=ENSG00000118007;ensembl_tx=ENST00000434713;identifier=STAG1
chr3	136359147	136359296	STAG1-7	STAG1	149	ensembl_gn=STAG1;ensembl_gene_id=ENSG00000118007;ensembl_tx=ENST00000236698;identifier=STAG1;ensembl_gn=STAG1;ensembl_gene_id=ENSG00000118007;ensembl_tx=ENST00000383202;identifier=STAG1;ensembl_gn=STAG1;ensembl_gene_id=ENSG00000118007;ensembl_tx=ENST00000434713;identifier=STAG1
chr3	136363365	136363467	STAG1-8	STAG1	102	ensembl_gn=STAG1;ensembl_gene_id=ENSG00000118007;ensembl_tx=ENST00000236698;identifier=STAG1;ensembl_gn=STAG1;ensembl_gene_id=ENSG00000118007;ensembl_tx=ENST00000383202;identifier=STAG1
chr3	136366942	136367082	STAG1-9	STAG1	140	ensembl_gn=STAG1;ensembl_gene_id=ENSG00000118007;ensembl_tx=ENST00000236698;identifier=STAG1;ensembl_gn=STAG1;ensembl_gene_id=ENSG00000118007;ensembl_tx=ENST00000383202;identifier=STAG1;ensembl_gn=STAG1;ensembl_gene_id=ENSG00000118007;ensembl_tx=ENST00000434713;identifier=STAG1
chr3	136369107	136369282	STAG1-10	STAG1	175	ensembl_gn=STAG1;ensembl_gene_id=ENSG00000118007;ensembl_tx=ENST00000236698;identifier=STAG1;ensembl_gn=STAG1;ensembl_gene_id=ENSG00000118007;ensembl_tx=ENST00000383202;identifier=STAG1;ensembl_gn=STAG1;ensembl_gene_id=ENSG00000118007;ensembl_tx=ENST00000434713;identifier=STAG1
chr3	136377656	136377756	STAG1-11	STAG1	100	ensembl_gn=STAG1;ensembl_gene_id=ENSG00000118007;ensembl_tx=ENST00000236698;identifier=STAG1;ensembl_gn=STAG1;ensembl_gene_id=ENSG00000118007;ensembl_tx=ENST00000383202;identifier=STAG1;ensembl_gn=STAG1;ensembl_gene_id=ENSG00000118007;ensembl_tx=ENST00000434713;identifier=STAG1
chr3	136398739	136398839	STAG1-12	STAG1	100	ensembl_gn=STAG1;ensembl_gene_id=ENSG00000118007;ensembl_tx=ENST00000236698;identifier=STAG1;ensembl_gn=STAG1;ensembl_gene_id=ENSG00000118007;ensembl_tx=ENST00000383202;identifier=STAG1;ensembl_gn=STAG1;ensembl_gene_id=ENSG00000118007;ensembl_tx=ENST00000434713;identifier=STAG1
chr3	136417878	136417978	STAG1-13	STAG1	100	ensembl_gn=STAG1;ensembl_gene_id=ENSG00000118007;ensembl_tx=ENST00000236698;identifier=STAG1;ensembl_gn=STAG1;ensembl_gene_id=ENSG00000118007;ensembl_tx=ENST00000383202;identifier=STAG1;ensembl_gn=STAG1;ensembl_gene_id=ENSG00000118007;ensembl_tx=ENST00000434713;identifier=STAG1
chr3	136421078	136421178	STAG1-14	STAG1	100	ensembl_gn=STAG1;ensembl_gene_id=ENSG00000118007;ensembl_tx=ENST00000236698;identifier=STAG1;ensembl_gn=STAG1;ensembl_gene_id=ENSG00000118007;ensembl_tx=ENST00000383202;identifier=STAG1;ensembl_gn=STAG1;ensembl_gene_id=ENSG00000118007;ensembl_tx=ENST00000434713;identifier=STAG1
chr3	136422409	136422613	STAG1-15	STAG1	204	ensembl_gn=STAG1;ensembl_gene_id=ENSG00000118007;ensembl_tx=ENST00000236698;identifier=STAG1;ensembl_gn=STAG1;ensembl_gene_id=ENSG00000118007;ensembl_tx=ENST00000383202;identifier=STAG1;ensembl_gn=STAG1;ensembl_gene_id=ENSG00000118007;ensembl_tx=ENST00000434713;identifier=STAG1
chr3	136422762	136423048	STAG1-16	STAG1	286	chr3:136422762-136423048
chr3	136433555	136433659	STAG1-17	STAG1	104	ensembl_gn=STAG1;ensembl_gene_id=ENSG00000118007;ensembl_tx=ENST00000236698;identifier=STAG1;ensembl_gn=STAG1;ensembl_gene_id=ENSG00000118007;ensembl_tx=ENST00000383202;identifier=STAG1;ensembl_gn=STAG1;ensembl_gene_id=ENSG00000118007;ensembl_tx=ENST00000434713;identifier=STAG1;ensembl_gn=STAG1;ensembl_gene_id=ENSG00000118007;ensembl_tx=ENST00000492318;identifier=STAG1
chr3	136443286	136443404	STAG1-18	STAG1	118	ensembl_gn=STAG1;ensembl_gene_id=ENSG00000118007;ensembl_tx=ENST00000236698;identifier=STAG1;ensembl_gn=STAG1;ensembl_gene_id=ENSG00000118007;ensembl_tx=ENST00000383202;identifier=STAG1;ensembl_gn=STAG1;ensembl_gene_id=ENSG00000118007;ensembl_tx=ENST00000434713;identifier=STAG1;ensembl_gn=STAG1;ensembl_gene_id=ENSG00000118007;ensembl_tx=ENST00000492318;identifier=STAG1
chr3	136452032	136452147	STAG1-19	STAG1	115	ensembl_gn=STAG1;ensembl_gene_id=ENSG00000118007;ensembl_tx=ENST00000236698;identifier=STAG1;ensembl_gn=STAG1;ensembl_gene_id=ENSG00000118007;ensembl_tx=ENST00000383202;identifier=STAG1;ensembl_gn=STAG1;ensembl_gene_id=ENSG00000118007;ensembl_tx=ENST00000434713;identifier=STAG1;ensembl_gn=STAG1;ensembl_gene_id=ENSG00000118007;ensembl_tx=ENST00000492318;identifier=STAG1
chr3	136464880	136464988	STAG1-20	STAG1	108	ensembl_gn=STAG1;ensembl_gene_id=ENSG00000118007;ensembl_tx=ENST00000236698;identifier=STAG1;ensembl_gn=STAG1;ensembl_gene_id=ENSG00000118007;ensembl_tx=ENST00000383202;identifier=STAG1;ensembl_gn=STAG1;ensembl_gene_id=ENSG00000118007;ensembl_tx=ENST00000434713;identifier=STAG1
chr3	136472402	136472502	STAG1-21	STAG1	100	ensembl_gn=STAG1;ensembl_gene_id=ENSG00000118007;ensembl_tx=ENST00000236698;identifier=STAG1;ensembl_gn=STAG1;ensembl_gene_id=ENSG00000118007;ensembl_tx=ENST00000383202;identifier=STAG1;ensembl_gn=STAG1;ensembl_gene_id=ENSG00000118007;ensembl_tx=ENST00000434713;identifier=STAG1;ensembl_gn=STAG1;ensembl_gene_id=ENSG00000118007;ensembl_tx=ENST00000492318;identifier=STAG1
chr3	136473538	136473638	STAG1-22	STAG1	100	ensembl_gn=STAG1;ensembl_gene_id=ENSG00000118007;ensembl_tx=ENST00000236698;identifier=STAG1;ensembl_gn=STAG1;ensembl_gene_id=ENSG00000118007;ensembl_tx=ENST00000383202;identifier=STAG1;ensembl_gn=STAG1;ensembl_gene_id=ENSG00000118007;ensembl_tx=ENST00000434713;identifier=STAG1;ensembl_gn=STAG1;ensembl_gene_id=ENSG00000118007;ensembl_tx=ENST00000492318;identifier=STAG1
chr3	136477288	136477412	STAG1-23	STAG1	124	ensembl_gn=STAG1;ensembl_gene_id=ENSG00000118007;ensembl_tx=ENST00000236698;identifier=STAG1;ensembl_gn=STAG1;ensembl_gene_id=ENSG00000118007;ensembl_tx=ENST00000383202;identifier=STAG1;ensembl_gn=STAG1;ensembl_gene_id=ENSG00000118007;ensembl_tx=ENST00000434713;identifier=STAG1
chr3	136500209	136500309	STAG1-24	STAG1	100	ensembl_gn=STAG1;ensembl_gene_id=ENSG00000118007;ensembl_tx=ENST00000236698;identifier=STAG1;ensembl_gn=STAG1;ensembl_gene_id=ENSG00000118007;ensembl_tx=ENST00000383202;identifier=STAG1;ensembl_gn=STAG1;ensembl_gene_id=ENSG00000118007;ensembl_tx=ENST00000434713;identifier=STAG1
chr3	136502627	136502779	STAG1-25	STAG1	152	ensembl_gn=STAG1;ensembl_gene_id=ENSG00000118007;ensembl_tx=ENST00000236698;identifier=STAG1;ensembl_gn=STAG1;ensembl_gene_id=ENSG00000118007;ensembl_tx=ENST00000383202;identifier=STAG1;ensembl_gn=STAG1;ensembl_gene_id=ENSG00000118007;ensembl_tx=ENST00000434713;identifier=STAG1
chr3	136518355	136518455	STAG1-26	STAG1	100	ensembl_gn=STAG1;ensembl_gene_id=ENSG00000118007;ensembl_tx=ENST00000480733;identifier=STAG1
chr3	136521212	136521417	STAG1-27	STAG1	205	ensembl_gn=STAG1;ensembl_gene_id=ENSG00000118007;ensembl_tx=ENST00000236698;identifier=STAG1;ensembl_gn=STAG1;ensembl_gene_id=ENSG00000118007;ensembl_tx=ENST00000383202;identifier=STAG1;ensembl_gn=STAG1;ensembl_gene_id=ENSG00000118007;ensembl_tx=ENST00000480733;identifier=STAG1
chr3	136542107	136542207	STAG1-28	STAG1	100	ensembl_gn=STAG1;ensembl_gene_id=ENSG00000118007;ensembl_tx=ENST00000236698;identifier=STAG1;ensembl_gn=STAG1;ensembl_gene_id=ENSG00000118007;ensembl_tx=ENST00000383202;identifier=STAG1;ensembl_gn=STAG1;ensembl_gene_id=ENSG00000118007;ensembl_tx=ENST00000480733;identifier=STAG1
chr3	136568763	136568863	STAG1-29	STAG1	100	ensembl_gn=STAG1;ensembl_gene_id=ENSG00000118007;ensembl_tx=ENST00000236698;identifier=STAG1;ensembl_gn=STAG1;ensembl_gene_id=ENSG00000118007;ensembl_tx=ENST00000383202;identifier=STAG1;ensembl_gn=STAG1;ensembl_gene_id=ENSG00000118007;ensembl_tx=ENST00000480733;identifier=STAG1;ensembl_gn=STAG1;ensembl_gene_id=ENSG00000118007;ensembl_tx=ENST00000487065;identifier=STAG1;ensembl_gn=STAG1;ensembl_ge…
chr3	136586801	136586926	STAG1-30	STAG1	125	ensembl_gn=STAG1;ensembl_gene_id=ENSG00000118007;ensembl_tx=ENST00000487065;identifier=STAG1;ensembl_gn=STAG1;ensembl_gene_id=ENSG00000118007;ensembl_tx=ENST00000629124;identifier=STAG1
chr3	136591496	136591596	STAG1-31	STAG1	100	ensembl_gn=STAG1;ensembl_gene_id=ENSG00000118007;ensembl_tx=ENST00000483235;identifier=STAG1
chr3	136604308	136604473	STAG1-32	STAG1	165	ensembl_gn=STAG1;ensembl_gene_id=ENSG00000118007;ensembl_tx=ENST00000236698;identifier=STAG1;ensembl_gn=STAG1;ensembl_gene_id=ENSG00000118007;ensembl_tx=ENST00000383202;identifier=STAG1;ensembl_gn=STAG1;ensembl_gene_id=ENSG00000118007;ensembl_tx=ENST00000480733;identifier=STAG1;ensembl_gn=STAG1;ensembl_gene_id=ENSG00000118007;ensembl_tx=ENST00000483235;identifier=STAG1;ensembl_gn=STAG1;ensembl_ge…
chr3	136623145	136623248	STAG1-33	STAG1	103	ensembl_gn=STAG1;ensembl_gene_id=ENSG00000118007;ensembl_tx=ENST00000236698;identifier=STAG1;ensembl_gn=STAG1;ensembl_gene_id=ENSG00000118007;ensembl_tx=ENST00000383202;identifier=STAG1;ensembl_gn=STAG1;ensembl_gene_id=ENSG00000118007;ensembl_tx=ENST00000480733;identifier=STAG1;ensembl_gn=STAG1;ensembl_gene_id=ENSG00000118007;ensembl_tx=ENST00000483235;identifier=STAG1;ensembl_gn=STAG1;ensembl_ge…
chr3	136630834	136630934	STAG1-34	STAG1	100	ensembl_gn=STAG1;ensembl_gene_id=ENSG00000118007;ensembl_tx=ENST00000236698;identifier=STAG1;ensembl_gn=STAG1;ensembl_gene_id=ENSG00000118007;ensembl_tx=ENST00000383202;identifier=STAG1;ensembl_gn=STAG1;ensembl_gene_id=ENSG00000118007;ensembl_tx=ENST00000480733;identifier=STAG1;ensembl_gn=STAG1;ensembl_gene_id=ENSG00000118007;ensembl_tx=ENST00000483235;identifier=STAG1;ensembl_gn=STAG1;ensembl_ge…
chr3	160462720	160462735	rs1210060191-1	Polymorphism	15	identifier=rs1210060191
chr4	24527926	24528041	DHX15-1	DHX15	115	ensembl_gn=DHX15;ensembl_gene_id=ENSG00000109606;ensembl_tx=ENST00000336812;identifier=DHX15
chr4	24529600	24529770	DHX15-2	DHX15	170	ensembl_gn=DHX15;ensembl_gene_id=ENSG00000109606;ensembl_tx=ENST00000336812;identifier=DHX15
chr4	24532863	24533054	DHX15-3	DHX15	191	ensembl_gn=DHX15;ensembl_gene_id=ENSG00000109606;ensembl_tx=ENST00000336812;identifier=DHX15
chr4	24537050	24537173	DHX15-4	DHX15	123	ensembl_gn=DHX15;ensembl_gene_id=ENSG00000109606;ensembl_tx=ENST00000336812;identifier=DHX15
chr4	24540107	24540299	DHX15-5	DHX15	192	ensembl_gn=DHX15;ensembl_gene_id=ENSG00000109606;ensembl_tx=ENST00000336812;identifier=DHX15
chr4	24540839	24540948	DHX15-6	DHX15	109	ensembl_gn=DHX15;ensembl_gene_id=ENSG00000109606;ensembl_tx=ENST00000336812;identifier=DHX15
chr4	24541872	24542022	DHX15-7	DHX15	150	ensembl_gn=DHX15;ensembl_gene_id=ENSG00000109606;ensembl_tx=ENST00000336812;identifier=DHX15
chr4	24542933	24543033	DHX15-8	DHX15	100	ensembl_gn=DHX15;ensembl_gene_id=ENSG00000109606;ensembl_tx=ENST00000336812;identifier=DHX15
chr4	24548854	24549022	DHX15-9	DHX15	168	ensembl_gn=DHX15;ensembl_gene_id=ENSG00000109606;ensembl_tx=ENST00000336812;identifier=DHX15
chr4	24554724	24554943	DHX15-10	DHX15	219	ensembl_gn=DHX15;ensembl_gene_id=ENSG00000109606;ensembl_tx=ENST00000336812;identifier=DHX15
chr4	24556250	24556410	DHX15-11	DHX15	160	ensembl_gn=DHX15;ensembl_gene_id=ENSG00000109606;ensembl_tx=ENST00000336812;identifier=DHX15
chr4	24570653	24570847	DHX15-12	DHX15	194	ensembl_gn=DHX15;ensembl_gene_id=ENSG00000109606;ensembl_tx=ENST00000336812;identifier=DHX15
chr4	24576242	24576678	DHX15-13	DHX15	436	ensembl_gn=DHX15;ensembl_gene_id=ENSG00000109606;ensembl_tx=ENST00000336812;identifier=DHX15
chr4	24584308	24584408	DHX15-14	DHX15	100	ensembl_gn=DHX15;ensembl_gene_id=ENSG00000109606;ensembl_tx=ENST00000336812;identifier=DHX15
chr4	54258737	54258837	PDGFRA-1	PDGFRA	100	ensembl_gn=PDGFRA;ensembl_gene_id=ENSG00000134853;ensembl_tx=ENST00000257290;identifier=PDGFRA;ensembl_gn=PDGFRA;ensembl_gene_id=ENSG00000134853;ensembl_tx=ENST00000503856;identifier=PDGFRA;ensembl_gn=PDGFRA;ensembl_gene_id=ENSG00000134853;ensembl_tx=ENST00000504461;identifier=PDGFRA;ensembl_gn=PDGFRA;ensembl_gene_id=ENSG00000134853;ensembl_tx=ENST00000508170;identifier=PDGFRA;ensembl_gn=PDGFRA;e…
chr4	54261094	54261412	PDGFRA-2	PDGFRA	318	ensembl_gn=PDGFRA;ensembl_gene_id=ENSG00000134853;ensembl_tx=ENST00000257290;identifier=PDGFRA;ensembl_gn=PDGFRA;ensembl_gene_id=ENSG00000134853;ensembl_tx=ENST00000503856;identifier=PDGFRA;ensembl_gn=PDGFRA;ensembl_gene_id=ENSG00000134853;ensembl_tx=ENST00000504461;identifier=PDGFRA;ensembl_gn=PDGFRA;ensembl_gene_id=ENSG00000134853;ensembl_tx=ENST00000508170;identifier=PDGFRA;ensembl_gn=PDGFRA;e…
chr4	54263666	54263953	PDGFRA-3	PDGFRA	287	ensembl_gn=PDGFRA;ensembl_gene_id=ENSG00000134853;ensembl_tx=ENST00000257290;identifier=PDGFRA;ensembl_gn=PDGFRA;ensembl_gene_id=ENSG00000134853;ensembl_tx=ENST00000503856;identifier=PDGFRA;ensembl_gn=PDGFRA;ensembl_gene_id=ENSG00000134853;ensembl_tx=ENST00000504461;identifier=PDGFRA;ensembl_gn=PDGFRA;ensembl_gene_id=ENSG00000134853;ensembl_tx=ENST00000508170;identifier=PDGFRA;ensembl_gn=PDGFRA;e…
chr4	54264918	54265049	PDGFRA-4	PDGFRA	131	ensembl_gn=PDGFRA;ensembl_gene_id=ENSG00000134853;ensembl_tx=ENST00000257290;identifier=PDGFRA;ensembl_gn=PDGFRA;ensembl_gene_id=ENSG00000134853;ensembl_tx=ENST00000509490;identifier=PDGFRA
chr4	54267288	54267741	PDGFRA-5	PDGFRA	453	chr4:54267288-54267741
chr4	54270632	54270748	PDGFRA-6	PDGFRA	116	ensembl_gn=PDGFRA;ensembl_gene_id=ENSG00000134853;ensembl_tx=ENST00000257290;identifier=PDGFRA;ensembl_gn=PDGFRA;ensembl_gene_id=ENSG00000134853;ensembl_tx=ENST00000509490;identifier=PDGFRA
chr4	54272393	54272520	PDGFRA-7	PDGFRA	127	ensembl_gn=PDGFRA;ensembl_gene_id=ENSG00000134853;ensembl_tx=ENST00000257290;identifier=PDGFRA;ensembl_gn=PDGFRA;ensembl_gene_id=ENSG00000134853;ensembl_tx=ENST00000509490;identifier=PDGFRA
chr4	54273536	54273730	PDGFRA-8	PDGFRA	194	ensembl_gn=PDGFRA;ensembl_gene_id=ENSG00000134853;ensembl_tx=ENST00000257290;identifier=PDGFRA;ensembl_gn=PDGFRA;ensembl_gene_id=ENSG00000134853;ensembl_tx=ENST00000509490;identifier=PDGFRA
chr4	54274528	54274628	PDGFRA-9	PDGFRA	100	ensembl_gn=PDGFRA;ensembl_gene_id=ENSG00000134853;ensembl_tx=ENST00000257290;identifier=PDGFRA;ensembl_gn=PDGFRA;ensembl_gene_id=ENSG00000134853;ensembl_tx=ENST00000509490;identifier=PDGFRA
chr4	54274840	54274973	PDGFRA-10	PDGFRA	133	ensembl_gn=PDGFRA;ensembl_gene_id=ENSG00000134853;ensembl_tx=ENST00000257290;identifier=PDGFRA;ensembl_gn=PDGFRA;ensembl_gene_id=ENSG00000134853;ensembl_tx=ENST00000509490;identifier=PDGFRA
chr4	54277387	54277492	PDGFRA-11	PDGFRA	105	ensembl_gn=PDGFRA;ensembl_gene_id=ENSG00000134853;ensembl_tx=ENST00000257290;identifier=PDGFRA;ensembl_gn=PDGFRA;ensembl_gene_id=ENSG00000134853;ensembl_tx=ENST00000509490;identifier=PDGFRA
chr4	54277895	54278006	PDGFRA-12	PDGFRA	111	ensembl_gn=PDGFRA;ensembl_gene_id=ENSG00000134853;ensembl_tx=ENST00000257290;identifier=PDGFRA;ensembl_gn=PDGFRA;ensembl_gene_id=ENSG00000134853;ensembl_tx=ENST00000509490;identifier=PDGFRA
chr4	54278361	54278515	PDGFRA-13	PDGFRA	154	ensembl_gn=PDGFRA;ensembl_gene_id=ENSG00000134853;ensembl_tx=ENST00000257290;identifier=PDGFRA;ensembl_gn=PDGFRA;ensembl_gene_id=ENSG00000134853;ensembl_tx=ENST00000509490;identifier=PDGFRA
chr4	54278805	54278905	PDGFRA-14	PDGFRA	100	ensembl_gn=PDGFRA;ensembl_gene_id=ENSG00000134853;ensembl_tx=ENST00000509490;identifier=PDGFRA
chr4	54280315	54280482	PDGFRA-15	PDGFRA	167	ensembl_gn=PDGFRA;ensembl_gene_id=ENSG00000134853;ensembl_tx=ENST00000257290;identifier=PDGFRA
chr4	54285370	54285486	PDGFRA-16	PDGFRA	116	ensembl_gn=PDGFRA;ensembl_gene_id=ENSG00000134853;ensembl_tx=ENST00000257290;identifier=PDGFRA
chr4	54285840	54285963	PDGFRA-17	PDGFRA	123	ensembl_gn=PDGFRA;ensembl_gene_id=ENSG00000134853;ensembl_tx=ENST00000257290;identifier=PDGFRA
chr4	54287429	54287541	PDGFRA-18	PDGFRA	112	ensembl_gn=PDGFRA;ensembl_gene_id=ENSG00000134853;ensembl_tx=ENST00000257290;identifier=PDGFRA
chr4	54288798	54288898	PDGFRA-19	PDGFRA	100	ensembl_gn=PDGFRA;ensembl_gene_id=ENSG00000134853;ensembl_tx=ENST00000257290;identifier=PDGFRA
chr4	54289008	54289114	PDGFRA-20	PDGFRA	106	ensembl_gn=PDGFRA;ensembl_gene_id=ENSG00000134853;ensembl_tx=ENST00000257290;identifier=PDGFRA
chr4	54290312	54290554	PDGFRA-21	PDGFRA	242	ensembl_gn=PDGFRA;ensembl_gene_id=ENSG00000134853;ensembl_tx=ENST00000257290;identifier=PDGFRA
chr4	54295124	54295269	PDGFRA-22	PDGFRA	145	ensembl_gn=PDGFRA;ensembl_gene_id=ENSG00000134853;ensembl_tx=ENST00000257290;identifier=PDGFRA
chr4	54657998	54658098	KIT-1	KIT	100	ensembl_gn=KIT;ensembl_gene_id=ENSG00000157404;ensembl_tx=ENST00000288135;identifier=KIT;ensembl_gn=KIT;ensembl_gene_id=ENSG00000157404;ensembl_tx=ENST00000412167;identifier=KIT
chr4	54695511	54695781	KIT-2	KIT	270	ensembl_gn=KIT;ensembl_gene_id=ENSG00000157404;ensembl_tx=ENST00000288135;identifier=KIT;ensembl_gn=KIT;ensembl_gene_id=ENSG00000157404;ensembl_tx=ENST00000412167;identifier=KIT
chr4	54698283	54698565	KIT-3	KIT	282	ensembl_gn=KIT;ensembl_gene_id=ENSG00000157404;ensembl_tx=ENST00000288135;identifier=KIT;ensembl_gn=KIT;ensembl_gene_id=ENSG00000157404;ensembl_tx=ENST00000412167;identifier=KIT
chr4	54699629	54699766	KIT-4	KIT	137	ensembl_gn=KIT;ensembl_gene_id=ENSG00000157404;ensembl_tx=ENST00000288135;identifier=KIT;ensembl_gn=KIT;ensembl_gene_id=ENSG00000157404;ensembl_tx=ENST00000412167;identifier=KIT
chr4	54703723	54703892	KIT-5	KIT	169	ensembl_gn=KIT;ensembl_gene_id=ENSG00000157404;ensembl_tx=ENST00000288135;identifier=KIT;ensembl_gn=KIT;ensembl_gene_id=ENSG00000157404;ensembl_tx=ENST00000412167;identifier=KIT
chr4	54707097	54707287	KIT-6	KIT	190	ensembl_gn=KIT;ensembl_gene_id=ENSG00000157404;ensembl_tx=ENST00000288135;identifier=KIT;ensembl_gn=KIT;ensembl_gene_id=ENSG00000157404;ensembl_tx=ENST00000412167;identifier=KIT
chr4	54709423	54709539	KIT-7	KIT	116	ensembl_gn=KIT;ensembl_gene_id=ENSG00000157404;ensembl_tx=ENST00000288135;identifier=KIT;ensembl_gn=KIT;ensembl_gene_id=ENSG00000157404;ensembl_tx=ENST00000412167;identifier=KIT
chr4	54723583	54723698	KIT-8	KIT	115	ensembl_gn=KIT;ensembl_gene_id=ENSG00000157404;ensembl_tx=ENST00000288135;identifier=KIT;ensembl_gn=KIT;ensembl_gene_id=ENSG00000157404;ensembl_tx=ENST00000412167;identifier=KIT
chr4	54725856	54726050	KIT-9	KIT	194	ensembl_gn=KIT;ensembl_gene_id=ENSG00000157404;ensembl_tx=ENST00000288135;identifier=KIT;ensembl_gn=KIT;ensembl_gene_id=ENSG00000157404;ensembl_tx=ENST00000412167;identifier=KIT
chr4	54727217	54727542	KIT-10	KIT	325	chr4:54727217-54727542
chr4	54727822	54728121	KIT-11	KIT	299	chr4:54727822-54728121
chr4	54729334	54729485	KIT-12	KIT	151	ensembl_gn=KIT;ensembl_gene_id=ENSG00000157404;ensembl_tx=ENST00000288135;identifier=KIT;ensembl_gn=KIT;ensembl_gene_id=ENSG00000157404;ensembl_tx=ENST00000412167;identifier=KIT
chr4	54731323	54731423	KIT-13	KIT	100	ensembl_gn=KIT;ensembl_gene_id=ENSG00000157404;ensembl_tx=ENST00000288135;identifier=KIT;ensembl_gn=KIT;ensembl_gene_id=ENSG00000157404;ensembl_tx=ENST00000412167;identifier=KIT
chr4	54731870	54731998	KIT-14	KIT	128	ensembl_gn=KIT;ensembl_gene_id=ENSG00000157404;ensembl_tx=ENST00000288135;identifier=KIT;ensembl_gn=KIT;ensembl_gene_id=ENSG00000157404;ensembl_tx=ENST00000412167;identifier=KIT
chr4	54733069	54733192	KIT-15	KIT	123	ensembl_gn=KIT;ensembl_gene_id=ENSG00000157404;ensembl_tx=ENST00000288135;identifier=KIT;ensembl_gn=KIT;ensembl_gene_id=ENSG00000157404;ensembl_tx=ENST00000412167;identifier=KIT
chr4	54736497	54736609	KIT-16	KIT	112	ensembl_gn=KIT;ensembl_gene_id=ENSG00000157404;ensembl_tx=ENST00000288135;identifier=KIT;ensembl_gn=KIT;ensembl_gene_id=ENSG00000157404;ensembl_tx=ENST00000412167;identifier=KIT
chr4	54736720	54736820	KIT-17	KIT	100	ensembl_gn=KIT;ensembl_gene_id=ENSG00000157404;ensembl_tx=ENST00000288135;identifier=KIT;ensembl_gn=KIT;ensembl_gene_id=ENSG00000157404;ensembl_tx=ENST00000412167;identifier=KIT
chr4	54737174	54737280	KIT-18	KIT	106	ensembl_gn=KIT;ensembl_gene_id=ENSG00000157404;ensembl_tx=ENST00000288135;identifier=KIT;ensembl_gn=KIT;ensembl_gene_id=ENSG00000157404;ensembl_tx=ENST00000412167;identifier=KIT
chr4	54738428	54738554	KIT-19	KIT	126	ensembl_gn=KIT;ensembl_gene_id=ENSG00000157404;ensembl_tx=ENST00000288135;identifier=KIT;ensembl_gn=KIT;ensembl_gene_id=ENSG00000157404;ensembl_tx=ENST00000412167;identifier=KIT
chr4	105190428	105190528	TET2-1	TET2	100	ensembl_gn=TET2;ensembl_gene_id=ENSG00000168769;ensembl_tx=ENST00000513237;identifier=TET2
chr4	105233896	105237437	TET2-2	TET2	3541	ensembl_gn=TET2;ensembl_gene_id=ENSG00000168769;ensembl_tx=ENST00000265149;identifier=TET2;ensembl_gn=TET2;ensembl_gene_id=ENSG00000168769;ensembl_tx=ENST00000305737;identifier=TET2;ensembl_gn=TET2;ensembl_gene_id=ENSG00000168769;ensembl_tx=ENST00000380013;identifier=TET2;ensembl_gn=TET2;ensembl_gene_id=ENSG00000168769;ensembl_tx=ENST00000394764;identifier=TET2;ensembl_gn=TET2;ensembl_gene_id=ENS…
chr4	105241334	105241434	TET2-3	TET2	100	ensembl_gn=TET2;ensembl_gene_id=ENSG00000168769;ensembl_tx=ENST00000380013;identifier=TET2;ensembl_gn=TET2;ensembl_gene_id=ENSG00000168769;ensembl_tx=ENST00000413648;identifier=TET2;ensembl_gn=TET2;ensembl_gene_id=ENSG00000168769;ensembl_tx=ENST00000513237;identifier=TET2;ensembl_gn=TET2;ensembl_gene_id=ENSG00000168769;ensembl_tx=ENST00000540549;identifier=TET2
chr4	105242830	105242930	TET2-4	TET2	100	ensembl_gn=TET2;ensembl_gene_id=ENSG00000168769;ensembl_tx=ENST00000265149;identifier=TET2;ensembl_gn=TET2;ensembl_gene_id=ENSG00000168769;ensembl_tx=ENST00000380013;identifier=TET2;ensembl_gn=TET2;ensembl_gene_id=ENSG00000168769;ensembl_tx=ENST00000513237;identifier=TET2;ensembl_gn=TET2;ensembl_gene_id=ENSG00000168769;ensembl_tx=ENST00000540549;identifier=TET2
chr4	105243569	105243778	TET2-5	TET2	209	ensembl_gn=TET2;ensembl_gene_id=ENSG00000168769;ensembl_tx=ENST00000265149;identifier=TET2;ensembl_gn=TET2;ensembl_gene_id=ENSG00000168769;ensembl_tx=ENST00000380013;identifier=TET2;ensembl_gn=TET2;ensembl_gene_id=ENSG00000168769;ensembl_tx=ENST00000513237;identifier=TET2;ensembl_gn=TET2;ensembl_gene_id=ENSG00000168769;ensembl_tx=ENST00000540549;identifier=TET2
chr4	105259618	105259769	TET2-6	TET2	151	ensembl_gn=TET2;ensembl_gene_id=ENSG00000168769;ensembl_tx=ENST00000380013;identifier=TET2;ensembl_gn=TET2;ensembl_gene_id=ENSG00000168769;ensembl_tx=ENST00000513237;identifier=TET2;ensembl_gn=TET2;ensembl_gene_id=ENSG00000168769;ensembl_tx=ENST00000540549;identifier=TET2
chr4	105261753	105261853	TET2-7	TET2	100	ensembl_gn=TET2;ensembl_gene_id=ENSG00000168769;ensembl_tx=ENST00000380013;identifier=TET2;ensembl_gn=TET2;ensembl_gene_id=ENSG00000168769;ensembl_tx=ENST00000513237;identifier=TET2;ensembl_gn=TET2;ensembl_gene_id=ENSG00000168769;ensembl_tx=ENST00000540549;identifier=TET2
chr4	105269609	105269747	TET2-8	TET2	138	ensembl_gn=TET2;ensembl_gene_id=ENSG00000168769;ensembl_tx=ENST00000380013;identifier=TET2;ensembl_gn=TET2;ensembl_gene_id=ENSG00000168769;ensembl_tx=ENST00000513237;identifier=TET2;ensembl_gn=TET2;ensembl_gene_id=ENSG00000168769;ensembl_tx=ENST00000540549;identifier=TET2
chr4	105272563	105272918	TET2-9	TET2	355	ensembl_gn=TET2;ensembl_gene_id=ENSG00000168769;ensembl_tx=ENST00000380013;identifier=TET2;ensembl_gn=TET2;ensembl_gene_id=ENSG00000168769;ensembl_tx=ENST00000513237;identifier=TET2;ensembl_gn=TET2;ensembl_gene_id=ENSG00000168769;ensembl_tx=ENST00000540549;identifier=TET2
chr4	105275047	105276516	TET2-10	TET2	1469	ensembl_gn=TET2;ensembl_gene_id=ENSG00000168769;ensembl_tx=ENST00000380013;identifier=TET2;ensembl_gn=TET2;ensembl_gene_id=ENSG00000168769;ensembl_tx=ENST00000513237;identifier=TET2;ensembl_gn=TET2;ensembl_gene_id=ENSG00000168769;ensembl_tx=ENST00000540549;identifier=TET2
chr4	152322883	152323149	FBXW7-1	FBXW7	266	ensembl_gn=FBXW7;ensembl_gene_id=ENSG00000109670;ensembl_tx=ENST00000263981;identifier=FBXW7;ensembl_gn=FBXW7;ensembl_gene_id=ENSG00000109670;ensembl_tx=ENST00000281708;identifier=FBXW7;ensembl_gn=FBXW7;ensembl_gene_id=ENSG00000109670;ensembl_tx=ENST00000296555;identifier=FBXW7;ensembl_gn=FBXW7;ensembl_gene_id=ENSG00000109670;ensembl_tx=ENST00000393956;identifier=FBXW7;ensembl_gn=FBXW7;ensembl_ge…
chr4	152324183	152324394	FBXW7-2	FBXW7	211	ensembl_gn=FBXW7;ensembl_gene_id=ENSG00000109670;ensembl_tx=ENST00000263981;identifier=FBXW7;ensembl_gn=FBXW7;ensembl_gene_id=ENSG00000109670;ensembl_tx=ENST00000281708;identifier=FBXW7;ensembl_gn=FBXW7;ensembl_gene_id=ENSG00000109670;ensembl_tx=ENST00000296555;identifier=FBXW7;ensembl_gn=FBXW7;ensembl_gene_id=ENSG00000109670;ensembl_tx=ENST00000393956;identifier=FBXW7;ensembl_gn=FBXW7;ensembl_ge…
chr4	152326005	152326231	FBXW7-3	FBXW7	226	ensembl_gn=FBXW7;ensembl_gene_id=ENSG00000109670;ensembl_tx=ENST00000263981;identifier=FBXW7;ensembl_gn=FBXW7;ensembl_gene_id=ENSG00000109670;ensembl_tx=ENST00000281708;identifier=FBXW7;ensembl_gn=FBXW7;ensembl_gene_id=ENSG00000109670;ensembl_tx=ENST00000296555;identifier=FBXW7;ensembl_gn=FBXW7;ensembl_gene_id=ENSG00000109670;ensembl_tx=ENST00000393956;identifier=FBXW7;ensembl_gn=FBXW7;ensembl_ge…
chr4	152328207	152328389	FBXW7-4	FBXW7	182	ensembl_gn=FBXW7;ensembl_gene_id=ENSG00000109670;ensembl_tx=ENST00000263981;identifier=FBXW7;ensembl_gn=FBXW7;ensembl_gene_id=ENSG00000109670;ensembl_tx=ENST00000281708;identifier=FBXW7;ensembl_gn=FBXW7;ensembl_gene_id=ENSG00000109670;ensembl_tx=ENST00000296555;identifier=FBXW7;ensembl_gn=FBXW7;ensembl_gene_id=ENSG00000109670;ensembl_tx=ENST00000393956;identifier=FBXW7;ensembl_gn=FBXW7;ensembl_ge…
chr4	152329671	152329785	FBXW7-5	FBXW7	114	ensembl_gn=FBXW7;ensembl_gene_id=ENSG00000109670;ensembl_tx=ENST00000263981;identifier=FBXW7;ensembl_gn=FBXW7;ensembl_gene_id=ENSG00000109670;ensembl_tx=ENST00000281708;identifier=FBXW7;ensembl_gn=FBXW7;ensembl_gene_id=ENSG00000109670;ensembl_tx=ENST00000296555;identifier=FBXW7;ensembl_gn=FBXW7;ensembl_gene_id=ENSG00000109670;ensembl_tx=ENST00000393956;identifier=FBXW7;ensembl_gn=FBXW7;ensembl_ge…
chr4	152330731	152330868	FBXW7-6	FBXW7	137	ensembl_gn=FBXW7;ensembl_gene_id=ENSG00000109670;ensembl_tx=ENST00000263981;identifier=FBXW7;ensembl_gn=FBXW7;ensembl_gene_id=ENSG00000109670;ensembl_tx=ENST00000281708;identifier=FBXW7;ensembl_gn=FBXW7;ensembl_gene_id=ENSG00000109670;ensembl_tx=ENST00000296555;identifier=FBXW7;ensembl_gn=FBXW7;ensembl_gene_id=ENSG00000109670;ensembl_tx=ENST00000393956;identifier=FBXW7;ensembl_gn=FBXW7;ensembl_ge…
chr4	152332595	152332719	FBXW7-7	FBXW7	124	ensembl_gn=FBXW7;ensembl_gene_id=ENSG00000109670;ensembl_tx=ENST00000263981;identifier=FBXW7;ensembl_gn=FBXW7;ensembl_gene_id=ENSG00000109670;ensembl_tx=ENST00000281708;identifier=FBXW7;ensembl_gn=FBXW7;ensembl_gene_id=ENSG00000109670;ensembl_tx=ENST00000296555;identifier=FBXW7;ensembl_gn=FBXW7;ensembl_gene_id=ENSG00000109670;ensembl_tx=ENST00000393956;identifier=FBXW7;ensembl_gn=FBXW7;ensembl_ge…
chr4	152337801	152337936	FBXW7-8	FBXW7	135	ensembl_gn=FBXW7;ensembl_gene_id=ENSG00000109670;ensembl_tx=ENST00000263981;identifier=FBXW7;ensembl_gn=FBXW7;ensembl_gene_id=ENSG00000109670;ensembl_tx=ENST00000281708;identifier=FBXW7;ensembl_gn=FBXW7;ensembl_gene_id=ENSG00000109670;ensembl_tx=ENST00000296555;identifier=FBXW7;ensembl_gn=FBXW7;ensembl_gene_id=ENSG00000109670;ensembl_tx=ENST00000393956;identifier=FBXW7;ensembl_gn=FBXW7;ensembl_ge…
chr4	152346929	152347071	FBXW7-9	FBXW7	142	ensembl_gn=FBXW7;ensembl_gene_id=ENSG00000109670;ensembl_tx=ENST00000263981;identifier=FBXW7;ensembl_gn=FBXW7;ensembl_gene_id=ENSG00000109670;ensembl_tx=ENST00000281708;identifier=FBXW7;ensembl_gn=FBXW7;ensembl_gene_id=ENSG00000109670;ensembl_tx=ENST00000296555;identifier=FBXW7;ensembl_gn=FBXW7;ensembl_gene_id=ENSG00000109670;ensembl_tx=ENST00000393956;identifier=FBXW7;ensembl_gn=FBXW7;ensembl_ge…
chr4	152348651	152348751	FBXW7-10	FBXW7	100	ensembl_gn=FBXW7;ensembl_gene_id=ENSG00000109670;ensembl_tx=ENST00000393956;identifier=FBXW7
chr4	152350033	152350133	FBXW7-11	FBXW7	100	ensembl_gn=FBXW7;ensembl_gene_id=ENSG00000109670;ensembl_tx=ENST00000263981;identifier=FBXW7;ensembl_gn=FBXW7;ensembl_gene_id=ENSG00000109670;ensembl_tx=ENST00000281708;identifier=FBXW7;ensembl_gn=FBXW7;ensembl_gene_id=ENSG00000109670;ensembl_tx=ENST00000296555;identifier=FBXW7;ensembl_gn=FBXW7;ensembl_gene_id=ENSG00000109670;ensembl_tx=ENST00000603548;identifier=FBXW7;ensembl_gn=FBXW7;ensembl_ge…
chr4	152352469	152352730	FBXW7-12	FBXW7	261	ensembl_gn=FBXW7;ensembl_gene_id=ENSG00000109670;ensembl_tx=ENST00000263981;identifier=FBXW7
chr4	152382188	152382335	FBXW7-13	FBXW7	147	ensembl_gn=FBXW7;ensembl_gene_id=ENSG00000109670;ensembl_tx=ENST00000296555;identifier=FBXW7
chr4	152411275	152411803	FBXW7-14	FBXW7	528	ensembl_gn=FBXW7;ensembl_gene_id=ENSG00000109670;ensembl_tx=ENST00000281708;identifier=FBXW7;ensembl_gn=FBXW7;ensembl_gene_id=ENSG00000109670;ensembl_tx=ENST00000603548;identifier=FBXW7;ensembl_gn=FBXW7;ensembl_gene_id=ENSG00000109670;ensembl_tx=ENST00000603841;identifier=FBXW7;ensembl_gn=FBXW7;ensembl_gene_id=ENSG00000109670;ensembl_tx=ENST00000604872;identifier=FBXW7;ensembl_gn=FBXW7;ensembl_ge…
chr5	1253730	1253831	TERT-1	TERT	101	ensembl_gene_id=ENSG00000164362;ensembl_gn=TERT;ensembl_tx=ENST00000310581;ensembl_tx=ENST00000334602;identifier=TERT
chr5	1254367	1254505	TERT-2	TERT	138	ensembl_gene_id=ENSG00000164362;ensembl_gn=TERT;ensembl_tx=ENST00000310581;ensembl_tx=ENST00000334602;identifier=TERT
chr5	1255286	1255411	TERT-3	TERT	125	ensembl_gene_id=ENSG00000164362;ensembl_gn=TERT;ensembl_tx=ENST00000310581;ensembl_tx=ENST00000334602;identifier=TERT
chr5	1258597	1258659	TERT-4	TERT	62	ensembl_gene_id=ENSG00000164362;ensembl_gn=TERT;ensembl_tx=ENST00000310581;ensembl_tx=ENST00000334602;identifier=TERT
chr5	1260473	1260600	TERT-5	TERT	127	ensembl_gene_id=ENSG00000164362;ensembl_gn=TERT;ensembl_tx=ENST00000310581;ensembl_tx=ENST00000334602;identifier=TERT
chr5	1264403	1264592	TERT-6	TERT	189	ensembl_gn=TERT;ensembl_gene_id=ENSG00000164362;ensembl_tx=ENST00000310581;identifier=TERT
chr5	1266463	1266535	TERT-7	TERT	72	ensembl_gene_id=ENSG00000164362;ensembl_gn=TERT;ensembl_tx=ENST00000310581;ensembl_tx=ENST00000334602;ensembl_tx=ENST00000460137;identifier=TERT
chr5	1268519	1268633	TERT-8	TERT	114	ensembl_gene_id=ENSG00000164362;ensembl_gn=TERT;ensembl_tx=ENST00000310581;ensembl_tx=ENST00000334602;ensembl_tx=ENST00000460137;identifier=TERT
chr5	1271118	1271204	TERT-9	TERT	86	ensembl_gene_id=ENSG00000164362;ensembl_gn=TERT;ensembl_tx=ENST00000310581;ensembl_tx=ENST00000334602;identifier=TERT
chr5	1272184	1272280	TERT-10	TERT	96	ensembl_gene_id=ENSG00000164362;ensembl_gn=TERT;ensembl_tx=ENST00000310581;ensembl_tx=ENST00000334602;identifier=TERT
chr5	1278640	1278796	TERT-11	TERT	156	ensembl_gene_id=ENSG00000164362;ensembl_gn=TERT;ensembl_tx=ENST00000310581;ensembl_tx=ENST00000334602;ensembl_tx=ENST00000460137;identifier=TERT
chr5	1279290	1279470	TERT-12	TERT	180	ensembl_gene_id=ENSG00000164362;ensembl_gn=TERT;ensembl_tx=ENST00000310581;ensembl_tx=ENST00000334602;ensembl_tx=ENST00000460137;identifier=TERT
chr5	1280157	1280412	TERT-13	TERT	255	ensembl_gene_id=ENSG00000164362;ensembl_gn=TERT;ensembl_tx=ENST00000310581;ensembl_tx=ENST00000334602;ensembl_tx=ENST00000460137;identifier=TERT
chr5	1280576	1281083	TERT-14	TERT	507	ensembl_gene_id=ENSG00000164362;ensembl_gn=TERT;identifier=rs34002450
chr5	1282154	1282254	TERT-15	TERT	100	ensembl_gene_id=ENSG00000164362;ensembl_gn=TERT;identifier=rs7726159
chr5	1282428	1282624	TERT-16	TERT	196	ensembl_gene_id=ENSG00000164362;ensembl_gn=TERT;ensembl_tx=ENST00000310581;ensembl_tx=ENST00000334602;ensembl_tx=ENST00000460137;identifier=TERT
chr5	1286351	1286451	TERT-17	TERT	100	ensembl_gene_id=ENSG00000164362;ensembl_gn=TERT;identifier=rs2736100
chr5	1293163	1294666	TERT-18	TERT	1503	ensembl_gene_id=ENSG00000164362;ensembl_gn=TERT;ensembl_tx=ENST00000310581;ensembl_tx=ENST00000334602;ensembl_tx=ENST00000460137;ensembl_tx=ENST00000656021;identifier=TERT
chr5	1294770	1294989	TERT-19	TERT	219	ensembl_gene_id=ENSG00000164362;ensembl_gn=TERT;ensembl_tx=ENST00000310581;ensembl_tx=ENST00000334602;ensembl_tx=ENST00000460137;ensembl_tx=ENST00000656021;identifier=TERT
chr5	36953678	36953778	NIPBL-1	NIPBL	100	ensembl_gn=NIPBL;ensembl_gene_id=ENSG00000164190;ensembl_tx=ENST00000282516;identifier=NIPBL;ensembl_gn=NIPBL;ensembl_gene_id=ENSG00000164190;ensembl_tx=ENST00000448238;identifier=NIPBL
chr5	36955471	36955637	NIPBL-2	NIPBL	166	ensembl_gn=NIPBL;ensembl_gene_id=ENSG00000164190;ensembl_tx=ENST00000282516;identifier=NIPBL;ensembl_gn=NIPBL;ensembl_gene_id=ENSG00000164190;ensembl_tx=ENST00000448238;identifier=NIPBL
chr5	36958103	36958231	NIPBL-3	NIPBL	128	ensembl_gn=NIPBL;ensembl_gene_id=ENSG00000164190;ensembl_tx=ENST00000282516;identifier=NIPBL;ensembl_gn=NIPBL;ensembl_gene_id=ENSG00000164190;ensembl_tx=ENST00000448238;identifier=NIPBL
chr5	36961483	36961583	NIPBL-4	NIPBL	100	ensembl_gn=NIPBL;ensembl_gene_id=ENSG00000164190;ensembl_tx=ENST00000282516;identifier=NIPBL;ensembl_gn=NIPBL;ensembl_gene_id=ENSG00000164190;ensembl_tx=ENST00000448238;identifier=NIPBL
chr5	36962122	36962274	NIPBL-5	NIPBL	152	ensembl_gn=NIPBL;ensembl_gene_id=ENSG00000164190;ensembl_tx=ENST00000282516;identifier=NIPBL;ensembl_gn=NIPBL;ensembl_gene_id=ENSG00000164190;ensembl_tx=ENST00000448238;identifier=NIPBL
chr5	36970875	36971036	NIPBL-6	NIPBL	161	ensembl_gn=NIPBL;ensembl_gene_id=ENSG00000164190;ensembl_tx=ENST00000282516;identifier=NIPBL;ensembl_gn=NIPBL;ensembl_gene_id=ENSG00000164190;ensembl_tx=ENST00000448238;identifier=NIPBL
chr5	36971943	36972043	NIPBL-7	NIPBL	100	ensembl_gn=NIPBL;ensembl_gene_id=ENSG00000164190;ensembl_tx=ENST00000282516;identifier=NIPBL;ensembl_gn=NIPBL;ensembl_gene_id=ENSG00000164190;ensembl_tx=ENST00000448238;identifier=NIPBL
chr5	36975775	36976402	NIPBL-8	NIPBL	627	ensembl_gn=NIPBL;ensembl_gene_id=ENSG00000164190;ensembl_tx=ENST00000282516;identifier=NIPBL;ensembl_gn=NIPBL;ensembl_gene_id=ENSG00000164190;ensembl_tx=ENST00000448238;identifier=NIPBL
chr5	36984675	36986301	NIPBL-9	NIPBL	1626	ensembl_gn=NIPBL;ensembl_gene_id=ENSG00000164190;ensembl_tx=ENST00000282516;identifier=NIPBL;ensembl_gn=NIPBL;ensembl_gene_id=ENSG00000164190;ensembl_tx=ENST00000448238;identifier=NIPBL
chr5	36995621	36995804	NIPBL-10	NIPBL	183	ensembl_gn=NIPBL;ensembl_gene_id=ENSG00000164190;ensembl_tx=ENST00000282516;identifier=NIPBL;ensembl_gn=NIPBL;ensembl_gene_id=ENSG00000164190;ensembl_tx=ENST00000448238;identifier=NIPBL
chr5	37000372	37000570	NIPBL-11	NIPBL	198	ensembl_gn=NIPBL;ensembl_gene_id=ENSG00000164190;ensembl_tx=ENST00000282516;identifier=NIPBL;ensembl_gn=NIPBL;ensembl_gene_id=ENSG00000164190;ensembl_tx=ENST00000448238;identifier=NIPBL
chr5	37000802	37001083	NIPBL-12	NIPBL	281	chr5:37000802-37001083
chr5	37002661	37002765	NIPBL-13	NIPBL	104	ensembl_gn=NIPBL;ensembl_gene_id=ENSG00000164190;ensembl_tx=ENST00000282516;identifier=NIPBL;ensembl_gn=NIPBL;ensembl_gene_id=ENSG00000164190;ensembl_tx=ENST00000448238;identifier=NIPBL
chr5	37003254	37003354	NIPBL-14	NIPBL	100	ensembl_gn=NIPBL;ensembl_gene_id=ENSG00000164190;ensembl_tx=ENST00000282516;identifier=NIPBL;ensembl_gn=NIPBL;ensembl_gene_id=ENSG00000164190;ensembl_tx=ENST00000448238;identifier=NIPBL
chr5	37006356	37006588	NIPBL-15	NIPBL	232	ensembl_gn=NIPBL;ensembl_gene_id=ENSG00000164190;ensembl_tx=ENST00000282516;identifier=NIPBL;ensembl_gn=NIPBL;ensembl_gene_id=ENSG00000164190;ensembl_tx=ENST00000448238;identifier=NIPBL
chr5	37007322	37007474	NIPBL-16	NIPBL	152	ensembl_gn=NIPBL;ensembl_gene_id=ENSG00000164190;ensembl_tx=ENST00000282516;identifier=NIPBL;ensembl_gn=NIPBL;ensembl_gene_id=ENSG00000164190;ensembl_tx=ENST00000448238;identifier=NIPBL
chr5	37007998	37008098	NIPBL-17	NIPBL	100	ensembl_gn=NIPBL;ensembl_gene_id=ENSG00000164190;ensembl_tx=ENST00000282516;identifier=NIPBL;ensembl_gn=NIPBL;ensembl_gene_id=ENSG00000164190;ensembl_tx=ENST00000448238;identifier=NIPBL
chr5	37008622	37008723	NIPBL-18	NIPBL	101	ensembl_gn=NIPBL;ensembl_gene_id=ENSG00000164190;ensembl_tx=ENST00000282516;identifier=NIPBL;ensembl_gn=NIPBL;ensembl_gene_id=ENSG00000164190;ensembl_tx=ENST00000448238;identifier=NIPBL
chr5	37010086	37010225	NIPBL-19	NIPBL	139	ensembl_gn=NIPBL;ensembl_gene_id=ENSG00000164190;ensembl_tx=ENST00000282516;identifier=NIPBL;ensembl_gn=NIPBL;ensembl_gene_id=ENSG00000164190;ensembl_tx=ENST00000448238;identifier=NIPBL
chr5	37014674	37014774	NIPBL-20	NIPBL	100	ensembl_gn=NIPBL;ensembl_gene_id=ENSG00000164190;ensembl_tx=ENST00000282516;identifier=NIPBL;ensembl_gn=NIPBL;ensembl_gene_id=ENSG00000164190;ensembl_tx=ENST00000448238;identifier=NIPBL
chr5	37016037	37016170	NIPBL-21	NIPBL	133	ensembl_gn=NIPBL;ensembl_gene_id=ENSG00000164190;ensembl_tx=ENST00000282516;identifier=NIPBL;ensembl_gn=NIPBL;ensembl_gene_id=ENSG00000164190;ensembl_tx=ENST00000448238;identifier=NIPBL
chr5	37017018	37017162	NIPBL-22	NIPBL	144	ensembl_gn=NIPBL;ensembl_gene_id=ENSG00000164190;ensembl_tx=ENST00000282516;identifier=NIPBL;ensembl_gn=NIPBL;ensembl_gene_id=ENSG00000164190;ensembl_tx=ENST00000448238;identifier=NIPBL
chr5	37019305	37019405	NIPBL-23	NIPBL	100	ensembl_gn=NIPBL;ensembl_gene_id=ENSG00000164190;ensembl_tx=ENST00000282516;identifier=NIPBL;ensembl_gn=NIPBL;ensembl_gene_id=ENSG00000164190;ensembl_tx=ENST00000448238;identifier=NIPBL
chr5	37020458	37020673	NIPBL-24	NIPBL	215	ensembl_gn=NIPBL;ensembl_gene_id=ENSG00000164190;ensembl_tx=ENST00000282516;identifier=NIPBL;ensembl_gn=NIPBL;ensembl_gene_id=ENSG00000164190;ensembl_tx=ENST00000448238;identifier=NIPBL
chr5	37020774	37020877	NIPBL-25	NIPBL	103	ensembl_gn=NIPBL;ensembl_gene_id=ENSG00000164190;ensembl_tx=ENST00000282516;identifier=NIPBL;ensembl_gn=NIPBL;ensembl_gene_id=ENSG00000164190;ensembl_tx=ENST00000448238;identifier=NIPBL
chr5	37022050	37022390	NIPBL-26	NIPBL	340	chr5:37022050-37022390
chr5	37024584	37024719	NIPBL-27	NIPBL	135	ensembl_gn=NIPBL;ensembl_gene_id=ENSG00000164190;ensembl_tx=ENST00000282516;identifier=NIPBL;ensembl_gn=NIPBL;ensembl_gene_id=ENSG00000164190;ensembl_tx=ENST00000448238;identifier=NIPBL
chr5	37026228	37026328	NIPBL-28	NIPBL	100	ensembl_gn=NIPBL;ensembl_gene_id=ENSG00000164190;ensembl_tx=ENST00000282516;identifier=NIPBL;ensembl_gn=NIPBL;ensembl_gene_id=ENSG00000164190;ensembl_tx=ENST00000448238;identifier=NIPBL
chr5	37027335	37027435	NIPBL-29	NIPBL	100	ensembl_gn=NIPBL;ensembl_gene_id=ENSG00000164190;ensembl_tx=ENST00000282516;identifier=NIPBL;ensembl_gn=NIPBL;ensembl_gene_id=ENSG00000164190;ensembl_tx=ENST00000448238;identifier=NIPBL
chr5	37036378	37036487	NIPBL-30	NIPBL	109	ensembl_gn=NIPBL;ensembl_gene_id=ENSG00000164190;ensembl_tx=ENST00000282516;identifier=NIPBL;ensembl_gn=NIPBL;ensembl_gene_id=ENSG00000164190;ensembl_tx=ENST00000448238;identifier=NIPBL
chr5	37038601	37038738	NIPBL-31	NIPBL	137	ensembl_gn=NIPBL;ensembl_gene_id=ENSG00000164190;ensembl_tx=ENST00000282516;identifier=NIPBL;ensembl_gn=NIPBL;ensembl_gene_id=ENSG00000164190;ensembl_tx=ENST00000448238;identifier=NIPBL
chr5	37044346	37044487	NIPBL-32	NIPBL	141	ensembl_gn=NIPBL;ensembl_gene_id=ENSG00000164190;ensembl_tx=ENST00000282516;identifier=NIPBL;ensembl_gn=NIPBL;ensembl_gene_id=ENSG00000164190;ensembl_tx=ENST00000448238;identifier=NIPBL
chr5	37044632	37044732	NIPBL-33	NIPBL	100	ensembl_gn=NIPBL;ensembl_gene_id=ENSG00000164190;ensembl_tx=ENST00000282516;identifier=NIPBL;ensembl_gn=NIPBL;ensembl_gene_id=ENSG00000164190;ensembl_tx=ENST00000448238;identifier=NIPBL
chr5	37045442	37045597	NIPBL-34	NIPBL	155	ensembl_gn=NIPBL;ensembl_gene_id=ENSG00000164190;ensembl_tx=ENST00000282516;identifier=NIPBL;ensembl_gn=NIPBL;ensembl_gene_id=ENSG00000164190;ensembl_tx=ENST00000448238;identifier=NIPBL
chr5	37046104	37046204	NIPBL-35	NIPBL	100	ensembl_gn=NIPBL;ensembl_gene_id=ENSG00000164190;ensembl_tx=ENST00000282516;identifier=NIPBL;ensembl_gn=NIPBL;ensembl_gene_id=ENSG00000164190;ensembl_tx=ENST00000448238;identifier=NIPBL
chr5	37048501	37048675	NIPBL-36	NIPBL	174	ensembl_gn=NIPBL;ensembl_gene_id=ENSG00000164190;ensembl_tx=ENST00000282516;identifier=NIPBL;ensembl_gn=NIPBL;ensembl_gene_id=ENSG00000164190;ensembl_tx=ENST00000448238;identifier=NIPBL
chr5	37049110	37049301	NIPBL-37	NIPBL	191	ensembl_gn=NIPBL;ensembl_gene_id=ENSG00000164190;ensembl_tx=ENST00000282516;identifier=NIPBL;ensembl_gn=NIPBL;ensembl_gene_id=ENSG00000164190;ensembl_tx=ENST00000448238;identifier=NIPBL
chr5	37051778	37051886	NIPBL-38	NIPBL	108	ensembl_gn=NIPBL;ensembl_gene_id=ENSG00000164190;ensembl_tx=ENST00000282516;identifier=NIPBL;ensembl_gn=NIPBL;ensembl_gene_id=ENSG00000164190;ensembl_tx=ENST00000448238;identifier=NIPBL
chr5	37052365	37052566	NIPBL-39	NIPBL	201	ensembl_gn=NIPBL;ensembl_gene_id=ENSG00000164190;ensembl_tx=ENST00000282516;identifier=NIPBL;ensembl_gn=NIPBL;ensembl_gene_id=ENSG00000164190;ensembl_tx=ENST00000448238;identifier=NIPBL
chr5	37057185	37057332	NIPBL-40	NIPBL	147	ensembl_gn=NIPBL;ensembl_gene_id=ENSG00000164190;ensembl_tx=ENST00000282516;identifier=NIPBL;ensembl_gn=NIPBL;ensembl_gene_id=ENSG00000164190;ensembl_tx=ENST00000448238;identifier=NIPBL
chr5	37058890	37059165	NIPBL-41	NIPBL	275	ensembl_gn=NIPBL;ensembl_gene_id=ENSG00000164190;ensembl_tx=ENST00000282516;identifier=NIPBL;ensembl_gn=NIPBL;ensembl_gene_id=ENSG00000164190;ensembl_tx=ENST00000448238;identifier=NIPBL;ensembl_gn=NIPBL;ensembl_gene_id=ENSG00000164190;ensembl_tx=ENST00000513819;identifier=NIPBL
chr5	37060843	37061018	NIPBL-42	NIPBL	175	ensembl_gn=NIPBL;ensembl_gene_id=ENSG00000164190;ensembl_tx=ENST00000282516;identifier=NIPBL;ensembl_gn=NIPBL;ensembl_gene_id=ENSG00000164190;ensembl_tx=ENST00000448238;identifier=NIPBL
chr5	37063789	37064020	NIPBL-43	NIPBL	231	ensembl_gn=NIPBL;ensembl_gene_id=ENSG00000164190;ensembl_tx=ENST00000282516;identifier=NIPBL;ensembl_gn=NIPBL;ensembl_gene_id=ENSG00000164190;ensembl_tx=ENST00000448238;identifier=NIPBL;ensembl_gn=NIPBL;ensembl_gene_id=ENSG00000164190;ensembl_tx=ENST00000513819;identifier=NIPBL
chr5	37064526	37064889	NIPBL-44	NIPBL	363	ensembl_gn=NIPBL;ensembl_gene_id=ENSG00000164190;ensembl_tx=ENST00000282516;identifier=NIPBL;ensembl_gn=NIPBL;ensembl_gene_id=ENSG00000164190;ensembl_tx=ENST00000621733;identifier=NIPBL
chr5	150054071	150054430	CSF1R-1	CSF1R	359	chr5:150054071-150054430
chr5	150055236	150055336	CSF1R-2	CSF1R	100	ensembl_gn=CSF1R;ensembl_gene_id=ENSG00000182578;ensembl_tx=ENST00000286301;identifier=CSF1R
chr5	150056025	150056341	CSF1R-3	CSF1R	316	chr5:150056025-150056341
chr5	150057285	150057385	CSF1R-4	CSF1R	100	ensembl_gn=CSF1R;ensembl_gene_id=ENSG00000182578;ensembl_tx=ENST00000286301;identifier=CSF1R
chr5	150057498	150057598	CSF1R-5	CSF1R	100	ensembl_gn=CSF1R;ensembl_gene_id=ENSG00000182578;ensembl_tx=ENST00000286301;identifier=CSF1R;ensembl_gn=CSF1R;ensembl_gene_id=ENSG00000182578;ensembl_tx=ENST00000504875;identifier=CSF1R
chr5	150058217	150058317	CSF1R-6	CSF1R	100	ensembl_gn=CSF1R;ensembl_gene_id=ENSG00000182578;ensembl_tx=ENST00000515068;identifier=CSF1R
chr5	150059699	150059862	CSF1R-7	CSF1R	163	ensembl_gn=CSF1R;ensembl_gene_id=ENSG00000182578;ensembl_tx=ENST00000286301;identifier=CSF1R
chr5	150060861	150060972	CSF1R-8	CSF1R	111	ensembl_gn=CSF1R;ensembl_gene_id=ENSG00000182578;ensembl_tx=ENST00000286301;identifier=CSF1R;ensembl_gn=CSF1R;ensembl_gene_id=ENSG00000182578;ensembl_tx=ENST00000504875;identifier=CSF1R;ensembl_gn=CSF1R;ensembl_gene_id=ENSG00000182578;ensembl_tx=ENST00000515068;identifier=CSF1R
chr5	150061490	150061849	CSF1R-9	CSF1R	359	chr5:150061490-150061849
chr5	150068214	150068330	CSF1R-10	CSF1R	116	ensembl_gn=CSF1R;ensembl_gene_id=ENSG00000182578;ensembl_tx=ENST00000286301;identifier=CSF1R;ensembl_gn=CSF1R;ensembl_gene_id=ENSG00000182578;ensembl_tx=ENST00000504875;identifier=CSF1R
chr5	150069872	150070063	CSF1R-11	CSF1R	191	ensembl_gn=CSF1R;ensembl_gene_id=ENSG00000182578;ensembl_tx=ENST00000286301;identifier=CSF1R;ensembl_gn=CSF1R;ensembl_gene_id=ENSG00000182578;ensembl_tx=ENST00000504875;identifier=CSF1R
chr5	150070181	150070302	CSF1R-12	CSF1R	121	ensembl_gn=CSF1R;ensembl_gene_id=ENSG00000182578;ensembl_tx=ENST00000286301;identifier=CSF1R;ensembl_gn=CSF1R;ensembl_gene_id=ENSG00000182578;ensembl_tx=ENST00000504875;identifier=CSF1R
chr5	150070455	150070571	CSF1R-13	CSF1R	116	ensembl_gn=CSF1R;ensembl_gene_id=ENSG00000182578;ensembl_tx=ENST00000286301;identifier=CSF1R;ensembl_gn=CSF1R;ensembl_gene_id=ENSG00000182578;ensembl_tx=ENST00000504875;identifier=CSF1R;ensembl_gn=CSF1R;ensembl_gene_id=ENSG00000182578;ensembl_tx=ENST00000543093;identifier=CSF1R
chr5	150073300	150073493	CSF1R-14	CSF1R	193	ensembl_gn=CSF1R;ensembl_gene_id=ENSG00000182578;ensembl_tx=ENST00000286301;identifier=CSF1R;ensembl_gn=CSF1R;ensembl_gene_id=ENSG00000182578;ensembl_tx=ENST00000504875;identifier=CSF1R
chr5	150077275	150077435	CSF1R-15	CSF1R	160	ensembl_gn=CSF1R;ensembl_gene_id=ENSG00000182578;ensembl_tx=ENST00000286301;identifier=CSF1R;ensembl_gn=CSF1R;ensembl_gene_id=ENSG00000182578;ensembl_tx=ENST00000504875;identifier=CSF1R;ensembl_gn=CSF1R;ensembl_gene_id=ENSG00000182578;ensembl_tx=ENST00000543093;identifier=CSF1R
chr5	150078111	150078248	CSF1R-16	CSF1R	137	ensembl_gn=CSF1R;ensembl_gene_id=ENSG00000182578;ensembl_tx=ENST00000286301;identifier=CSF1R;ensembl_gn=CSF1R;ensembl_gene_id=ENSG00000182578;ensembl_tx=ENST00000504875;identifier=CSF1R;ensembl_gn=CSF1R;ensembl_gene_id=ENSG00000182578;ensembl_tx=ENST00000543093;identifier=CSF1R
chr5	150080051	150080336	CSF1R-17	CSF1R	285	ensembl_gn=CSF1R;ensembl_gene_id=ENSG00000182578;ensembl_tx=ENST00000286301;identifier=CSF1R;ensembl_gn=CSF1R;ensembl_gene_id=ENSG00000182578;ensembl_tx=ENST00000504875;identifier=CSF1R;ensembl_gn=CSF1R;ensembl_gene_id=ENSG00000182578;ensembl_tx=ENST00000511344;identifier=CSF1R;ensembl_gn=CSF1R;ensembl_gene_id=ENSG00000182578;ensembl_tx=ENST00000543093;identifier=CSF1R
chr5	150080766	150081024	CSF1R-18	CSF1R	258	ensembl_gn=CSF1R;ensembl_gene_id=ENSG00000182578;ensembl_tx=ENST00000286301;identifier=CSF1R;ensembl_gn=CSF1R;ensembl_gene_id=ENSG00000182578;ensembl_tx=ENST00000504875;identifier=CSF1R;ensembl_gn=CSF1R;ensembl_gene_id=ENSG00000182578;ensembl_tx=ENST00000543093;identifier=CSF1R
chr5	150086353	150086453	CSF1R-19	CSF1R	100	ensembl_gn=CSF1R;ensembl_gene_id=ENSG00000182578;ensembl_tx=ENST00000286301;identifier=CSF1R;ensembl_gn=CSF1R;ensembl_gene_id=ENSG00000182578;ensembl_tx=ENST00000504875;identifier=CSF1R;ensembl_gn=CSF1R;ensembl_gene_id=ENSG00000182578;ensembl_tx=ENST00000543093;identifier=CSF1R
chr5	171387927	171388027	NPM1-1	NPM1	100	ensembl_gn=NPM1;ensembl_gene_id=ENSG00000181163;ensembl_tx=ENST00000296930;identifier=NPM1;ensembl_gn=NPM1;ensembl_gene_id=ENSG00000181163;ensembl_tx=ENST00000351986;identifier=NPM1;ensembl_gn=NPM1;ensembl_gene_id=ENSG00000181163;ensembl_tx=ENST00000393820;identifier=NPM1;ensembl_gn=NPM1;ensembl_gene_id=ENSG00000181163;ensembl_tx=ENST00000517671;identifier=NPM1;ensembl_gn=NPM1;ensembl_gene_id=ENS…
chr5	171390040	171390140	NPM1-2	NPM1	100	ensembl_gn=NPM1;ensembl_gene_id=ENSG00000181163;ensembl_tx=ENST00000296930;identifier=NPM1;ensembl_gn=NPM1;ensembl_gene_id=ENSG00000181163;ensembl_tx=ENST00000351986;identifier=NPM1;ensembl_gn=NPM1;ensembl_gene_id=ENSG00000181163;ensembl_tx=ENST00000393820;identifier=NPM1;ensembl_gn=NPM1;ensembl_gene_id=ENSG00000181163;ensembl_tx=ENST00000517671;identifier=NPM1;ensembl_gn=NPM1;ensembl_gene_id=ENS…
chr5	171391304	171391424	NPM1-3	NPM1	120	ensembl_gn=NPM1;ensembl_gene_id=ENSG00000181163;ensembl_tx=ENST00000296930;identifier=NPM1;ensembl_gn=NPM1;ensembl_gene_id=ENSG00000181163;ensembl_tx=ENST00000351986;identifier=NPM1;ensembl_gn=NPM1;ensembl_gene_id=ENSG00000181163;ensembl_tx=ENST00000393820;identifier=NPM1;ensembl_gn=NPM1;ensembl_gene_id=ENSG00000181163;ensembl_tx=ENST00000517671;identifier=NPM1;ensembl_gn=NPM1;ensembl_gene_id=ENS…
chr5	171391702	171391802	NPM1-4	NPM1	100	ensembl_gn=NPM1;ensembl_gene_id=ENSG00000181163;ensembl_tx=ENST00000296930;identifier=NPM1;ensembl_gn=NPM1;ensembl_gene_id=ENSG00000181163;ensembl_tx=ENST00000351986;identifier=NPM1;ensembl_gn=NPM1;ensembl_gene_id=ENSG00000181163;ensembl_tx=ENST00000393820;identifier=NPM1;ensembl_gn=NPM1;ensembl_gene_id=ENSG00000181163;ensembl_tx=ENST00000517671;identifier=NPM1;ensembl_gn=NPM1;ensembl_gene_id=ENS…
chr5	171392709	171392996	NPM1-5	NPM1	287	chr5:171392709-171392996
chr5	171400131	171400231	NPM1-6	NPM1	100	ensembl_gn=NPM1;ensembl_gene_id=ENSG00000181163;ensembl_tx=ENST00000296930;identifier=NPM1;ensembl_gn=NPM1;ensembl_gene_id=ENSG00000181163;ensembl_tx=ENST00000351986;identifier=NPM1;ensembl_gn=NPM1;ensembl_gene_id=ENSG00000181163;ensembl_tx=ENST00000393820;identifier=NPM1;ensembl_gn=NPM1;ensembl_gene_id=ENSG00000181163;ensembl_tx=ENST00000517671;identifier=NPM1;ensembl_gn=NPM1;ensembl_gene_id=ENS…
chr5	171400832	171400932	NPM1-7	NPM1	100	ensembl_gn=NPM1;ensembl_gene_id=ENSG00000181163;ensembl_tx=ENST00000296930;identifier=NPM1;ensembl_gn=NPM1;ensembl_gene_id=ENSG00000181163;ensembl_tx=ENST00000393820;identifier=NPM1;ensembl_gn=NPM1;ensembl_gene_id=ENSG00000181163;ensembl_tx=ENST00000517671;identifier=NPM1
chr5	171405301	171405403	NPM1-8	NPM1	102	ensembl_gn=NPM1;ensembl_gene_id=ENSG00000181163;ensembl_tx=ENST00000296930;identifier=NPM1;ensembl_gn=NPM1;ensembl_gene_id=ENSG00000181163;ensembl_tx=ENST00000351986;identifier=NPM1;ensembl_gn=NPM1;ensembl_gene_id=ENSG00000181163;ensembl_tx=ENST00000393820;identifier=NPM1;ensembl_gn=NPM1;ensembl_gene_id=ENSG00000181163;ensembl_tx=ENST00000517671;identifier=NPM1
chr5	171406349	171406449	NPM1-9	NPM1	100	ensembl_gn=NPM1;ensembl_gene_id=ENSG00000181163;ensembl_tx=ENST00000393820;identifier=NPM1
chr5	171407687	171407787	NPM1-10	NPM1	100	ensembl_gn=NPM1;ensembl_gene_id=ENSG00000181163;ensembl_tx=ENST00000296930;identifier=NPM1;ensembl_gn=NPM1;ensembl_gene_id=ENSG00000181163;ensembl_tx=ENST00000351986;identifier=NPM1;ensembl_gn=NPM1;ensembl_gene_id=ENSG00000181163;ensembl_tx=ENST00000517671;identifier=NPM1
chr5	171410494	171410594	NPM1-11	NPM1	100	ensembl_gn=NPM1;ensembl_gene_id=ENSG00000181163;ensembl_tx=ENST00000296930;identifier=NPM1;ensembl_gn=NPM1;ensembl_gene_id=ENSG00000181163;ensembl_tx=ENST00000351986;identifier=NPM1;ensembl_gn=NPM1;ensembl_gene_id=ENSG00000181163;ensembl_tx=ENST00000517671;identifier=NPM1
chr5	177511793	177511927	DDX41-1	DDX41	134	ensembl_gn=DDX41;ensembl_gene_id=ENSG00000183258;ensembl_tx=ENST00000330503;identifier=DDX41
chr5	177512095	177512206	DDX41-2	DDX41	111	ensembl_gn=DDX41;ensembl_gene_id=ENSG00000183258;ensembl_tx=ENST00000330503;identifier=DDX41
chr5	177512321	177512393	DDX41-3	DDX41	72	ensembl_gn=DDX41;ensembl_gene_id=ENSG00000183258;ensembl_tx=ENST00000330503;identifier=DDX41
chr5	177512495	177512645	DDX41-4	DDX41	150	ensembl_gn=DDX41;ensembl_gene_id=ENSG00000183258;ensembl_tx=ENST00000330503;identifier=DDX41
chr5	177512779	177512876	DDX41-5	DDX41	97	ensembl_gn=DDX41;ensembl_gene_id=ENSG00000183258;ensembl_tx=ENST00000330503;identifier=DDX41
chr5	177513010	177513082	DDX41-6	DDX41	72	ensembl_gn=DDX41;ensembl_gene_id=ENSG00000183258;ensembl_tx=ENST00000330503;identifier=DDX41
chr5	177513352	177513484	DDX41-7	DDX41	132	ensembl_gn=DDX41;ensembl_gene_id=ENSG00000183258;ensembl_tx=ENST00000330503;identifier=DDX41
chr5	177513684	177513847	DDX41-8	DDX41	163	ensembl_gn=DDX41;ensembl_gene_id=ENSG00000183258;ensembl_tx=ENST00000330503;identifier=DDX41
chr5	177514182	177514288	DDX41-9	DDX41	106	ensembl_gn=DDX41;ensembl_gene_id=ENSG00000183258;ensembl_tx=ENST00000508279;identifier=DDX41
chr5	177514699	177515069	DDX41-10	DDX41	370	chr5:177514699-177515069
chr5	177515185	177515361	DDX41-11	DDX41	176	chr5:177515185-177515361
chr5	177515684	177515821	DDX41-12	DDX41	137	ensembl_gene_id=ENSG00000183258;ensembl_gn=DDX41;ensembl_tx=ENST00000330503;ensembl_tx=ENST00000504781;ensembl_tx=ENST00000507955;ensembl_tx=ENST00000508279;ensembl_tx=ENST00000509576;ensembl_tx=ENST00000629036;identifier=DDX41
chr5	177515928	177515989	DDX41-13	DDX41	61	ensembl_gene_id=ENSG00000183258;ensembl_gn=DDX41;ensembl_tx=ENST00000330503;ensembl_tx=ENST00000504781;ensembl_tx=ENST00000507955;ensembl_tx=ENST00000509576;ensembl_tx=ENST00000629036;identifier=DDX41
chr5	177516118	177516516	DDX41-14	DDX41	398	chr5:177516118-177516516
chr5	177516724	177516945	DDX41-15	DDX41	221	chr5:177516724-177516945
chr6	106086553	106086595	PRDM1-1	PRDM1	42	ensembl_gn=PRDM1;ensembl_gene_id=ENSG00000057657;ensembl_tx=ENST00000369096;identifier=PRDM1
chr6	106087846	106087930	PRDM1-2	PRDM1	84	ensembl_gn=PRDM1;ensembl_gene_id=ENSG00000057657;ensembl_tx=ENST00000648754;identifier=PRDM1
chr6	106088200	106088449	PRDM1-3	PRDM1	249	ensembl_gene_id=ENSG00000057657;ensembl_gn=PRDM1;ensembl_tx=ENST00000369091;ensembl_tx=ENST00000369096;ensembl_tx=ENST00000424894;ensembl_tx=ENST00000648754;ensembl_tx=ENST00000651185;ensembl_tx=ENST00000652320;identifier=PRDM1
chr6	106095614	106095734	PRDM1-4	PRDM1	120	ensembl_gene_id=ENSG00000057657;ensembl_gn=PRDM1;ensembl_tx=ENST00000369091;ensembl_tx=ENST00000369096;ensembl_tx=ENST00000424894;ensembl_tx=ENST00000648754;ensembl_tx=ENST00000651185;ensembl_tx=ENST00000652320;identifier=PRDM1
chr6	106098673	106098721	PRDM1-5	PRDM1	48	ensembl_gn=PRDM1;ensembl_gene_id=ENSG00000057657;ensembl_tx=ENST00000450060;identifier=PRDM1
chr6	106099085	106099094	PRDM1-6	PRDM1	9	ensembl_gn=PRDM1;ensembl_gene_id=ENSG00000057657;ensembl_tx=ENST00000369089;identifier=PRDM1
chr6	106099299	106099552	PRDM1-7	PRDM1	253	ensembl_gene_id=ENSG00000057657;ensembl_gn=PRDM1;ensembl_tx=ENST00000369089;ensembl_tx=ENST00000369091;ensembl_tx=ENST00000369096;ensembl_tx=ENST00000450060;ensembl_tx=ENST00000648754;ensembl_tx=ENST00000651185;ensembl_tx=ENST00000652320;identifier=PRDM1
chr6	106104824	106105933	PRDM1-8	PRDM1	1109	ensembl_gene_id=ENSG00000057657;ensembl_gn=PRDM1;ensembl_tx=ENST00000369089;ensembl_tx=ENST00000369091;ensembl_tx=ENST00000369096;ensembl_tx=ENST00000450060;ensembl_tx=ENST00000648754;ensembl_tx=ENST00000651185;ensembl_tx=ENST00000652320;identifier=PRDM1
chr6	106106370	106106499	PRDM1-9	PRDM1	129	ensembl_gene_id=ENSG00000057657;ensembl_gn=PRDM1;ensembl_tx=ENST00000369089;ensembl_tx=ENST00000369091;ensembl_tx=ENST00000369096;ensembl_tx=ENST00000648754;ensembl_tx=ENST00000651185;ensembl_tx=ENST00000652320;identifier=PRDM1
chr6	106106910	106107483	PRDM1-10	PRDM1	573	ensembl_gene_id=ENSG00000057657;ensembl_gn=PRDM1;ensembl_tx=ENST00000369089;ensembl_tx=ENST00000369091;ensembl_tx=ENST00000369096;ensembl_tx=ENST00000648754;ensembl_tx=ENST00000651185;ensembl_tx=ENST00000652320;identifier=PRDM1
chr7	50319031	50319131	IKZF1-1	IKZF1	100	ensembl_gn=IKZF1;ensembl_gene_id=ENSG00000185811;ensembl_tx=ENST00000331340;identifier=IKZF1;ensembl_gn=IKZF1;ensembl_gene_id=ENSG00000185811;ensembl_tx=ENST00000343574;identifier=IKZF1;ensembl_gn=IKZF1;ensembl_gene_id=ENSG00000185811;ensembl_tx=ENST00000346667;identifier=IKZF1;ensembl_gn=IKZF1;ensembl_gene_id=ENSG00000185811;ensembl_tx=ENST00000349824;identifier=IKZF1;ensembl_gn=IKZF1;ensembl_ge…
chr7	50327637	50327757	IKZF1-2	IKZF1	120	ensembl_gn=IKZF1;ensembl_gene_id=ENSG00000185811;ensembl_tx=ENST00000331340;identifier=IKZF1;ensembl_gn=IKZF1;ensembl_gene_id=ENSG00000185811;ensembl_tx=ENST00000343574;identifier=IKZF1;ensembl_gn=IKZF1;ensembl_gene_id=ENSG00000185811;ensembl_tx=ENST00000349824;identifier=IKZF1;ensembl_gn=IKZF1;ensembl_gene_id=ENSG00000185811;ensembl_tx=ENST00000357364;identifier=IKZF1;ensembl_gn=IKZF1;ensembl_ge…
chr7	50368005	50368367	IKZF1-3	IKZF1	362	ensembl_gn=IKZF1;ensembl_gene_id=ENSG00000185811;ensembl_tx=ENST00000413698;identifier=IKZF1;ensembl_gn=IKZF1;ensembl_gene_id=ENSG00000185811;ensembl_tx=ENST00000612658;identifier=IKZF1
chr7	50376532	50376793	IKZF1-4	IKZF1	261	ensembl_gn=IKZF1;ensembl_gene_id=ENSG00000185811;ensembl_tx=ENST00000331340;identifier=IKZF1;ensembl_gn=IKZF1;ensembl_gene_id=ENSG00000185811;ensembl_tx=ENST00000349824;identifier=IKZF1;ensembl_gn=IKZF1;ensembl_gene_id=ENSG00000185811;ensembl_tx=ENST00000357364;identifier=IKZF1;ensembl_gn=IKZF1;ensembl_gene_id=ENSG00000185811;ensembl_tx=ENST00000359197;identifier=IKZF1;ensembl_gn=IKZF1;ensembl_ge…
chr7	50382539	50382707	IKZF1-5	IKZF1	168	ensembl_gn=IKZF1;ensembl_gene_id=ENSG00000185811;ensembl_tx=ENST00000331340;identifier=IKZF1;ensembl_gn=IKZF1;ensembl_gene_id=ENSG00000185811;ensembl_tx=ENST00000343574;identifier=IKZF1;ensembl_gn=IKZF1;ensembl_gene_id=ENSG00000185811;ensembl_tx=ENST00000357364;identifier=IKZF1;ensembl_gn=IKZF1;ensembl_gene_id=ENSG00000185811;ensembl_tx=ENST00000359197;identifier=IKZF1;ensembl_gn=IKZF1;ensembl_ge…
chr7	50387344	50387470	IKZF1-6	IKZF1	126	ensembl_gn=IKZF1;ensembl_gene_id=ENSG00000185811;ensembl_tx=ENST00000331340;identifier=IKZF1;ensembl_gn=IKZF1;ensembl_gene_id=ENSG00000185811;ensembl_tx=ENST00000343574;identifier=IKZF1;ensembl_gn=IKZF1;ensembl_gene_id=ENSG00000185811;ensembl_tx=ENST00000438033;identifier=IKZF1;ensembl_gn=IKZF1;ensembl_gene_id=ENSG00000185811;ensembl_tx=ENST00000615491;identifier=IKZF1
chr7	50391728	50391863	IKZF1-7	IKZF1	135	ensembl_gn=IKZF1;ensembl_gene_id=ENSG00000185811;ensembl_tx=ENST00000331340;identifier=IKZF1;ensembl_gn=IKZF1;ensembl_gene_id=ENSG00000185811;ensembl_tx=ENST00000343574;identifier=IKZF1;ensembl_gn=IKZF1;ensembl_gene_id=ENSG00000185811;ensembl_tx=ENST00000359197;identifier=IKZF1;ensembl_gn=IKZF1;ensembl_gene_id=ENSG00000185811;ensembl_tx=ENST00000438033;identifier=IKZF1;ensembl_gn=IKZF1;ensembl_ge…
chr7	50399917	50400624	IKZF1-8	IKZF1	707	ensembl_gn=IKZF1;ensembl_gene_id=ENSG00000185811;ensembl_tx=ENST00000331340;identifier=IKZF1;ensembl_gn=IKZF1;ensembl_gene_id=ENSG00000185811;ensembl_tx=ENST00000343574;identifier=IKZF1;ensembl_gn=IKZF1;ensembl_gene_id=ENSG00000185811;ensembl_tx=ENST00000346667;identifier=IKZF1;ensembl_gn=IKZF1;ensembl_gene_id=ENSG00000185811;ensembl_tx=ENST00000349824;identifier=IKZF1;ensembl_gn=IKZF1;ensembl_ge…
chr7	101816012	101816112	CUX1-1	CUX1	100	ensembl_gn=CUX1;ensembl_gene_id=ENSG00000257923;ensembl_tx=ENST00000292538;identifier=CUX1;ensembl_gn=CUX1;ensembl_gene_id=ENSG00000257923;ensembl_tx=ENST00000360264;identifier=CUX1;ensembl_gn=CUX1;ensembl_gene_id=ENSG00000257923;ensembl_tx=ENST00000393824;identifier=CUX1;ensembl_gn=CUX1;ensembl_gene_id=ENSG00000257923;ensembl_tx=ENST00000425244;identifier=CUX1;ensembl_gn=CUX1;ensembl_gene_id=ENS…
chr7	101817604	101817704	CUX1-2	CUX1	100	ensembl_gn=CUX1;ensembl_gene_id=ENSG00000257923;ensembl_tx=ENST00000292535;identifier=CUX1;ensembl_gn=CUX1;ensembl_gene_id=ENSG00000257923;ensembl_tx=ENST00000546411;identifier=CUX1;ensembl_gn=CUX1;ensembl_gene_id=ENSG00000257923;ensembl_tx=ENST00000549414;identifier=CUX1;ensembl_gn=CUX1;ensembl_gene_id=ENSG00000257923;ensembl_tx=ENST00000550008;identifier=CUX1;ensembl_gn=CUX1;ensembl_gene_id=ENS…
chr7	101916114	101916225	CUX1-3	CUX1	111	ensembl_gn=CUX1;ensembl_gene_id=ENSG00000257923;ensembl_tx=ENST00000292535;identifier=CUX1;ensembl_gn=CUX1;ensembl_gene_id=ENSG00000257923;ensembl_tx=ENST00000292538;identifier=CUX1;ensembl_gn=CUX1;ensembl_gene_id=ENSG00000257923;ensembl_tx=ENST00000360264;identifier=CUX1;ensembl_gn=CUX1;ensembl_gene_id=ENSG00000257923;ensembl_tx=ENST00000425244;identifier=CUX1;ensembl_gn=CUX1;ensembl_gene_id=ENS…
chr7	102028071	102028171	CUX1-4	CUX1	100	ensembl_gn=CUX1;ensembl_gene_id=ENSG00000257923;ensembl_tx=ENST00000292535;identifier=CUX1;ensembl_gn=CUX1;ensembl_gene_id=ENSG00000257923;ensembl_tx=ENST00000292538;identifier=CUX1;ensembl_gn=CUX1;ensembl_gene_id=ENSG00000257923;ensembl_tx=ENST00000360264;identifier=CUX1;ensembl_gn=CUX1;ensembl_gene_id=ENSG00000257923;ensembl_tx=ENST00000393824;identifier=CUX1;ensembl_gn=CUX1;ensembl_gene_id=ENS…
chr7	102070328	102070428	CUX1-5	CUX1	100	ensembl_gn=CUX1;ensembl_gene_id=ENSG00000257923;ensembl_tx=ENST00000292535;identifier=CUX1;ensembl_gn=CUX1;ensembl_gene_id=ENSG00000257923;ensembl_tx=ENST00000292538;identifier=CUX1;ensembl_gn=CUX1;ensembl_gene_id=ENSG00000257923;ensembl_tx=ENST00000360264;identifier=CUX1;ensembl_gn=CUX1;ensembl_gene_id=ENSG00000257923;ensembl_tx=ENST00000393824;identifier=CUX1;ensembl_gn=CUX1;ensembl_gene_id=ENS…
chr7	102097363	102097501	CUX1-6	CUX1	138	ensembl_gn=CUX1;ensembl_gene_id=ENSG00000257923;ensembl_tx=ENST00000292535;identifier=CUX1;ensembl_gn=CUX1;ensembl_gene_id=ENSG00000257923;ensembl_tx=ENST00000292538;identifier=CUX1;ensembl_gn=CUX1;ensembl_gene_id=ENSG00000257923;ensembl_tx=ENST00000360264;identifier=CUX1;ensembl_gn=CUX1;ensembl_gene_id=ENSG00000257923;ensembl_tx=ENST00000393824;identifier=CUX1;ensembl_gn=CUX1;ensembl_gene_id=ENS…
chr7	102104335	102104459	CUX1-7	CUX1	124	ensembl_gn=CUX1;ensembl_gene_id=ENSG00000257923;ensembl_tx=ENST00000292535;identifier=CUX1;ensembl_gn=CUX1;ensembl_gene_id=ENSG00000257923;ensembl_tx=ENST00000292538;identifier=CUX1;ensembl_gn=CUX1;ensembl_gene_id=ENSG00000257923;ensembl_tx=ENST00000360264;identifier=CUX1;ensembl_gn=CUX1;ensembl_gene_id=ENSG00000257923;ensembl_tx=ENST00000393824;identifier=CUX1;ensembl_gn=CUX1;ensembl_gene_id=ENS…
chr7	102111686	102111786	CUX1-8	CUX1	100	ensembl_gn=CUX1;ensembl_gene_id=ENSG00000257923;ensembl_tx=ENST00000292535;identifier=CUX1;ensembl_gn=CUX1;ensembl_gene_id=ENSG00000257923;ensembl_tx=ENST00000292538;identifier=CUX1;ensembl_gn=CUX1;ensembl_gene_id=ENSG00000257923;ensembl_tx=ENST00000360264;identifier=CUX1;ensembl_gn=CUX1;ensembl_gene_id=ENSG00000257923;ensembl_tx=ENST00000393824;identifier=CUX1;ensembl_gn=CUX1;ensembl_gene_id=ENS…
chr7	102115190	102115290	CUX1-9	CUX1	100	ensembl_gn=CUX1;ensembl_gene_id=ENSG00000257923;ensembl_tx=ENST00000292535;identifier=CUX1;ensembl_gn=CUX1;ensembl_gene_id=ENSG00000257923;ensembl_tx=ENST00000292538;identifier=CUX1;ensembl_gn=CUX1;ensembl_gene_id=ENSG00000257923;ensembl_tx=ENST00000360264;identifier=CUX1;ensembl_gn=CUX1;ensembl_gene_id=ENSG00000257923;ensembl_tx=ENST00000393824;identifier=CUX1;ensembl_gn=CUX1;ensembl_gene_id=ENS…
chr7	102158534	102158634	CUX1-10	CUX1	100	ensembl_gn=CUX1;ensembl_gene_id=ENSG00000257923;ensembl_tx=ENST00000292535;identifier=CUX1;ensembl_gn=CUX1;ensembl_gene_id=ENSG00000257923;ensembl_tx=ENST00000292538;identifier=CUX1;ensembl_gn=CUX1;ensembl_gene_id=ENSG00000257923;ensembl_tx=ENST00000360264;identifier=CUX1;ensembl_gn=CUX1;ensembl_gene_id=ENSG00000257923;ensembl_tx=ENST00000393824;identifier=CUX1;ensembl_gn=CUX1;ensembl_gene_id=ENS…
chr7	102170445	102170550	CUX1-11	CUX1	105	ensembl_gn=CUX1;ensembl_gene_id=ENSG00000257923;ensembl_tx=ENST00000292535;identifier=CUX1;ensembl_gn=CUX1;ensembl_gene_id=ENSG00000257923;ensembl_tx=ENST00000292538;identifier=CUX1;ensembl_gn=CUX1;ensembl_gene_id=ENSG00000257923;ensembl_tx=ENST00000360264;identifier=CUX1;ensembl_gn=CUX1;ensembl_gene_id=ENSG00000257923;ensembl_tx=ENST00000393824;identifier=CUX1;ensembl_gn=CUX1;ensembl_gene_id=ENS…
chr7	102178468	102178657	CUX1-12	CUX1	189	ensembl_gn=CUX1;ensembl_gene_id=ENSG00000257923;ensembl_tx=ENST00000292535;identifier=CUX1;ensembl_gn=CUX1;ensembl_gene_id=ENSG00000257923;ensembl_tx=ENST00000292538;identifier=CUX1;ensembl_gn=CUX1;ensembl_gene_id=ENSG00000257923;ensembl_tx=ENST00000360264;identifier=CUX1;ensembl_gn=CUX1;ensembl_gene_id=ENSG00000257923;ensembl_tx=ENST00000393824;identifier=CUX1;ensembl_gn=CUX1;ensembl_gene_id=ENS…
chr7	102189792	102189892	CUX1-13	CUX1	100	ensembl_gn=CUX1;ensembl_gene_id=ENSG00000257923;ensembl_tx=ENST00000292535;identifier=CUX1;ensembl_gn=CUX1;ensembl_gene_id=ENSG00000257923;ensembl_tx=ENST00000292538;identifier=CUX1;ensembl_gn=CUX1;ensembl_gene_id=ENSG00000257923;ensembl_tx=ENST00000360264;identifier=CUX1;ensembl_gn=CUX1;ensembl_gene_id=ENSG00000257923;ensembl_tx=ENST00000393824;identifier=CUX1;ensembl_gn=CUX1;ensembl_gene_id=ENS…
chr7	102193816	102193916	CUX1-14	CUX1	100	ensembl_gn=CUX1;ensembl_gene_id=ENSG00000257923;ensembl_tx=ENST00000292535;identifier=CUX1;ensembl_gn=CUX1;ensembl_gene_id=ENSG00000257923;ensembl_tx=ENST00000292538;identifier=CUX1;ensembl_gn=CUX1;ensembl_gene_id=ENSG00000257923;ensembl_tx=ENST00000360264;identifier=CUX1;ensembl_gn=CUX1;ensembl_gene_id=ENSG00000257923;ensembl_tx=ENST00000393824;identifier=CUX1;ensembl_gn=CUX1;ensembl_gene_id=ENS…
chr7	102195505	102195605	CUX1-15	CUX1	100	ensembl_gn=CUX1;ensembl_gene_id=ENSG00000257923;ensembl_tx=ENST00000292535;identifier=CUX1;ensembl_gn=CUX1;ensembl_gene_id=ENSG00000257923;ensembl_tx=ENST00000292538;identifier=CUX1;ensembl_gn=CUX1;ensembl_gene_id=ENSG00000257923;ensembl_tx=ENST00000360264;identifier=CUX1;ensembl_gn=CUX1;ensembl_gene_id=ENSG00000257923;ensembl_tx=ENST00000393824;identifier=CUX1;ensembl_gn=CUX1;ensembl_gene_id=ENS…
chr7	102196633	102197305	CUX1-16	CUX1	672	ensembl_gn=CUX1;ensembl_gene_id=ENSG00000257923;ensembl_tx=ENST00000292535;identifier=CUX1;ensembl_gn=CUX1;ensembl_gene_id=ENSG00000257923;ensembl_tx=ENST00000360264;identifier=CUX1;ensembl_gn=CUX1;ensembl_gene_id=ENSG00000257923;ensembl_tx=ENST00000546411;identifier=CUX1;ensembl_gn=CUX1;ensembl_gene_id=ENSG00000257923;ensembl_tx=ENST00000549414;identifier=CUX1;ensembl_gn=CUX1;ensembl_gene_id=ENS…
chr7	102198784	102198884	CUX1-17	CUX1	100	ensembl_gn=CUX1;ensembl_gene_id=ENSG00000257923;ensembl_tx=ENST00000292535;identifier=CUX1;ensembl_gn=CUX1;ensembl_gene_id=ENSG00000257923;ensembl_tx=ENST00000360264;identifier=CUX1;ensembl_gn=CUX1;ensembl_gene_id=ENSG00000257923;ensembl_tx=ENST00000546411;identifier=CUX1
chr7	102200070	102200172	CUX1-18	CUX1	102	ensembl_gn=CUX1;ensembl_gene_id=ENSG00000257923;ensembl_tx=ENST00000292535;identifier=CUX1;ensembl_gn=CUX1;ensembl_gene_id=ENSG00000257923;ensembl_tx=ENST00000360264;identifier=CUX1;ensembl_gn=CUX1;ensembl_gene_id=ENSG00000257923;ensembl_tx=ENST00000546411;identifier=CUX1;ensembl_gn=CUX1;ensembl_gene_id=ENSG00000257923;ensembl_tx=ENST00000549414;identifier=CUX1
chr7	102201359	102202204	CUX1-19	CUX1	845	ensembl_gn=CUX1;ensembl_gene_id=ENSG00000257923;ensembl_tx=ENST00000292535;identifier=CUX1;ensembl_gn=CUX1;ensembl_gene_id=ENSG00000257923;ensembl_tx=ENST00000360264;identifier=CUX1;ensembl_gn=CUX1;ensembl_gene_id=ENSG00000257923;ensembl_tx=ENST00000546411;identifier=CUX1;ensembl_gn=CUX1;ensembl_gene_id=ENSG00000257923;ensembl_tx=ENST00000549414;identifier=CUX1;ensembl_gn=CUX1;ensembl_gene_id=ENS…
chr7	102204390	102204556	CUX1-20	CUX1	166	ensembl_gn=CUX1;ensembl_gene_id=ENSG00000257923;ensembl_tx=ENST00000292535;identifier=CUX1;ensembl_gn=CUX1;ensembl_gene_id=ENSG00000257923;ensembl_tx=ENST00000360264;identifier=CUX1;ensembl_gn=CUX1;ensembl_gene_id=ENSG00000257923;ensembl_tx=ENST00000546411;identifier=CUX1;ensembl_gn=CUX1;ensembl_gene_id=ENSG00000257923;ensembl_tx=ENST00000549414;identifier=CUX1;ensembl_gn=CUX1;ensembl_gene_id=ENS…
chr7	102205092	102205192	CUX1-21	CUX1	100	ensembl_gn=CUX1;ensembl_gene_id=ENSG00000257923;ensembl_tx=ENST00000292535;identifier=CUX1;ensembl_gn=CUX1;ensembl_gene_id=ENSG00000257923;ensembl_tx=ENST00000360264;identifier=CUX1;ensembl_gn=CUX1;ensembl_gene_id=ENSG00000257923;ensembl_tx=ENST00000546411;identifier=CUX1;ensembl_gn=CUX1;ensembl_gene_id=ENSG00000257923;ensembl_tx=ENST00000549414;identifier=CUX1;ensembl_gn=CUX1;ensembl_gene_id=ENS…
chr7	102227366	102227669	CUX1-22	CUX1	303	ensembl_gn=CUX1;ensembl_gene_id=ENSG00000257923;ensembl_tx=ENST00000292535;identifier=CUX1;ensembl_gn=CUX1;ensembl_gene_id=ENSG00000257923;ensembl_tx=ENST00000360264;identifier=CUX1;ensembl_gn=CUX1;ensembl_gene_id=ENSG00000257923;ensembl_tx=ENST00000546411;identifier=CUX1;ensembl_gn=CUX1;ensembl_gene_id=ENSG00000257923;ensembl_tx=ENST00000549414;identifier=CUX1;ensembl_gn=CUX1;ensembl_gene_id=ENS…
chr7	102234051	102234240	CUX1-23	CUX1	189	ensembl_gn=CUX1;ensembl_gene_id=ENSG00000257923;ensembl_tx=ENST00000292535;identifier=CUX1;ensembl_gn=CUX1;ensembl_gene_id=ENSG00000257923;ensembl_tx=ENST00000360264;identifier=CUX1;ensembl_gn=CUX1;ensembl_gene_id=ENSG00000257923;ensembl_tx=ENST00000546411;identifier=CUX1;ensembl_gn=CUX1;ensembl_gene_id=ENSG00000257923;ensembl_tx=ENST00000549414;identifier=CUX1;ensembl_gn=CUX1;ensembl_gene_id=ENS…
chr7	102239319	102239584	CUX1-24	CUX1	265	ensembl_gn=CUX1;ensembl_gene_id=ENSG00000257923;ensembl_tx=ENST00000292535;identifier=CUX1;ensembl_gn=CUX1;ensembl_gene_id=ENSG00000257923;ensembl_tx=ENST00000360264;identifier=CUX1;ensembl_gn=CUX1;ensembl_gene_id=ENSG00000257923;ensembl_tx=ENST00000546411;identifier=CUX1;ensembl_gn=CUX1;ensembl_gene_id=ENSG00000257923;ensembl_tx=ENST00000549414;identifier=CUX1;ensembl_gn=CUX1;ensembl_gene_id=ENS…
chr7	102248411	102249039	CUX1-25	CUX1	628	ensembl_gn=CUX1;ensembl_gene_id=ENSG00000257923;ensembl_tx=ENST00000292535;identifier=CUX1;ensembl_gn=CUX1;ensembl_gene_id=ENSG00000257923;ensembl_tx=ENST00000360264;identifier=CUX1;ensembl_gn=CUX1;ensembl_gene_id=ENSG00000257923;ensembl_tx=ENST00000546411;identifier=CUX1;ensembl_gn=CUX1;ensembl_gene_id=ENSG00000257923;ensembl_tx=ENST00000549414;identifier=CUX1;ensembl_gn=CUX1;ensembl_gene_id=ENS…
chr7	102273365	102273493	CUX1-26	CUX1	128	ensembl_gn=CUX1;ensembl_gene_id=ENSG00000257923;ensembl_tx=ENST00000292538;identifier=CUX1;ensembl_gn=CUX1;ensembl_gene_id=ENSG00000257923;ensembl_tx=ENST00000393824;identifier=CUX1;ensembl_gn=CUX1;ensembl_gene_id=ENSG00000257923;ensembl_tx=ENST00000425244;identifier=CUX1;ensembl_gn=CUX1;ensembl_gene_id=ENSG00000257923;ensembl_tx=ENST00000437600;identifier=CUX1;ensembl_gn=CUX1;ensembl_gene_id=ENS…
chr7	102274227	102274327	CUX1-27	CUX1	100	ensembl_gn=CUX1;ensembl_gene_id=ENSG00000257923;ensembl_tx=ENST00000292538;identifier=CUX1;ensembl_gn=CUX1;ensembl_gene_id=ENSG00000257923;ensembl_tx=ENST00000393824;identifier=CUX1;ensembl_gn=CUX1;ensembl_gene_id=ENSG00000257923;ensembl_tx=ENST00000425244;identifier=CUX1;ensembl_gn=CUX1;ensembl_gene_id=ENSG00000257923;ensembl_tx=ENST00000437600;identifier=CUX1;ensembl_gn=CUX1;ensembl_gene_id=ENS…
chr7	102275246	102275359	CUX1-28	CUX1	113	ensembl_gn=CUX1;ensembl_gene_id=ENSG00000257923;ensembl_tx=ENST00000292538;identifier=CUX1;ensembl_gn=CUX1;ensembl_gene_id=ENSG00000257923;ensembl_tx=ENST00000393824;identifier=CUX1;ensembl_gn=CUX1;ensembl_gene_id=ENSG00000257923;ensembl_tx=ENST00000425244;identifier=CUX1;ensembl_gn=CUX1;ensembl_gene_id=ENSG00000257923;ensembl_tx=ENST00000437600;identifier=CUX1;ensembl_gn=CUX1;ensembl_gene_id=ENS…
chr7	102277948	102278065	CUX1-29	CUX1	117	ensembl_gn=CUX1;ensembl_gene_id=ENSG00000257923;ensembl_tx=ENST00000292538;identifier=CUX1;ensembl_gn=CUX1;ensembl_gene_id=ENSG00000257923;ensembl_tx=ENST00000393824;identifier=CUX1;ensembl_gn=CUX1;ensembl_gene_id=ENSG00000257923;ensembl_tx=ENST00000425244;identifier=CUX1;ensembl_gn=CUX1;ensembl_gene_id=ENSG00000257923;ensembl_tx=ENST00000437600;identifier=CUX1;ensembl_gn=CUX1;ensembl_gene_id=ENS…
chr7	102280028	102280128	CUX1-30	CUX1	100	ensembl_gn=CUX1;ensembl_gene_id=ENSG00000257923;ensembl_tx=ENST00000292538;identifier=CUX1;ensembl_gn=CUX1;ensembl_gene_id=ENSG00000257923;ensembl_tx=ENST00000393824;identifier=CUX1;ensembl_gn=CUX1;ensembl_gene_id=ENSG00000257923;ensembl_tx=ENST00000425244;identifier=CUX1;ensembl_gn=CUX1;ensembl_gene_id=ENSG00000257923;ensembl_tx=ENST00000437600;identifier=CUX1;ensembl_gn=CUX1;ensembl_gene_id=ENS…
chr7	102280782	102280882	CUX1-31	CUX1	100	ensembl_gn=CUX1;ensembl_gene_id=ENSG00000257923;ensembl_tx=ENST00000292538;identifier=CUX1;ensembl_gn=CUX1;ensembl_gene_id=ENSG00000257923;ensembl_tx=ENST00000393824;identifier=CUX1;ensembl_gn=CUX1;ensembl_gene_id=ENSG00000257923;ensembl_tx=ENST00000425244;identifier=CUX1;ensembl_gn=CUX1;ensembl_gene_id=ENSG00000257923;ensembl_tx=ENST00000437600;identifier=CUX1;ensembl_gn=CUX1;ensembl_gene_id=ENS…
chr7	102281830	102281930	CUX1-32	CUX1	100	ensembl_gn=CUX1;ensembl_gene_id=ENSG00000257923;ensembl_tx=ENST00000292538;identifier=CUX1;ensembl_gn=CUX1;ensembl_gene_id=ENSG00000257923;ensembl_tx=ENST00000393824;identifier=CUX1;ensembl_gn=CUX1;ensembl_gene_id=ENSG00000257923;ensembl_tx=ENST00000425244;identifier=CUX1;ensembl_gn=CUX1;ensembl_gene_id=ENSG00000257923;ensembl_tx=ENST00000437600;identifier=CUX1;ensembl_gn=CUX1;ensembl_gene_id=ENS…
chr7	102282694	102282794	CUX1-33	CUX1	100	ensembl_gn=CUX1;ensembl_gene_id=ENSG00000257923;ensembl_tx=ENST00000292538;identifier=CUX1;ensembl_gn=CUX1;ensembl_gene_id=ENSG00000257923;ensembl_tx=ENST00000393824;identifier=CUX1;ensembl_gn=CUX1;ensembl_gene_id=ENSG00000257923;ensembl_tx=ENST00000425244;identifier=CUX1;ensembl_gn=CUX1;ensembl_gene_id=ENSG00000257923;ensembl_tx=ENST00000437600;identifier=CUX1;ensembl_gn=CUX1;ensembl_gene_id=ENS…
chr7	102283004	102283104	CUX1-34	CUX1	100	ensembl_gn=CUX1;ensembl_gene_id=ENSG00000257923;ensembl_tx=ENST00000292538;identifier=CUX1;ensembl_gn=CUX1;ensembl_gene_id=ENSG00000257923;ensembl_tx=ENST00000393824;identifier=CUX1;ensembl_gn=CUX1;ensembl_gene_id=ENSG00000257923;ensembl_tx=ENST00000425244;identifier=CUX1;ensembl_gn=CUX1;ensembl_gene_id=ENSG00000257923;ensembl_tx=ENST00000437600;identifier=CUX1;ensembl_gn=CUX1;ensembl_gene_id=ENS…
chr7	105040938	105041038	KMT2E-1	KMT2E	100	ensembl_gn=KMT2E;ensembl_gene_id=ENSG00000005483;ensembl_tx=ENST00000257745;identifier=KMT2E;ensembl_gn=KMT2E;ensembl_gene_id=ENSG00000005483;ensembl_tx=ENST00000311117;identifier=KMT2E;ensembl_gn=KMT2E;ensembl_gene_id=ENSG00000005483;ensembl_tx=ENST00000334884;identifier=KMT2E;ensembl_gn=KMT2E;ensembl_gene_id=ENSG00000005483;ensembl_tx=ENST00000334914;identifier=KMT2E;ensembl_gn=KMT2E;ensembl_ge…
chr7	105062163	105062278	KMT2E-2	KMT2E	115	ensembl_gn=KMT2E;ensembl_gene_id=ENSG00000005483;ensembl_tx=ENST00000257745;identifier=KMT2E;ensembl_gn=KMT2E;ensembl_gene_id=ENSG00000005483;ensembl_tx=ENST00000311117;identifier=KMT2E;ensembl_gn=KMT2E;ensembl_gene_id=ENSG00000005483;ensembl_tx=ENST00000334884;identifier=KMT2E;ensembl_gn=KMT2E;ensembl_gene_id=ENSG00000005483;ensembl_tx=ENST00000334914;identifier=KMT2E;ensembl_gn=KMT2E;ensembl_ge…
chr7	105063350	105063580	KMT2E-3	KMT2E	230	ensembl_gn=KMT2E;ensembl_gene_id=ENSG00000005483;ensembl_tx=ENST00000257745;identifier=KMT2E;ensembl_gn=KMT2E;ensembl_gene_id=ENSG00000005483;ensembl_tx=ENST00000311117;identifier=KMT2E;ensembl_gn=KMT2E;ensembl_gene_id=ENSG00000005483;ensembl_tx=ENST00000334884;identifier=KMT2E;ensembl_gn=KMT2E;ensembl_gene_id=ENSG00000005483;ensembl_tx=ENST00000334914;identifier=KMT2E;ensembl_gn=KMT2E;ensembl_ge…
chr7	105063985	105064085	KMT2E-4	KMT2E	100	ensembl_gn=KMT2E;ensembl_gene_id=ENSG00000005483;ensembl_tx=ENST00000482560;identifier=KMT2E
chr7	105066717	105066817	KMT2E-5	KMT2E	100	ensembl_gn=KMT2E;ensembl_gene_id=ENSG00000005483;ensembl_tx=ENST00000257745;identifier=KMT2E;ensembl_gn=KMT2E;ensembl_gene_id=ENSG00000005483;ensembl_tx=ENST00000311117;identifier=KMT2E;ensembl_gn=KMT2E;ensembl_gene_id=ENSG00000005483;ensembl_tx=ENST00000334884;identifier=KMT2E;ensembl_gn=KMT2E;ensembl_gene_id=ENSG00000005483;ensembl_tx=ENST00000334914;identifier=KMT2E;ensembl_gn=KMT2E;ensembl_ge…
chr7	105073598	105073698	KMT2E-6	KMT2E	100	ensembl_gn=KMT2E;ensembl_gene_id=ENSG00000005483;ensembl_tx=ENST00000257745;identifier=KMT2E;ensembl_gn=KMT2E;ensembl_gene_id=ENSG00000005483;ensembl_tx=ENST00000311117;identifier=KMT2E;ensembl_gn=KMT2E;ensembl_gene_id=ENSG00000005483;ensembl_tx=ENST00000334884;identifier=KMT2E;ensembl_gn=KMT2E;ensembl_gene_id=ENSG00000005483;ensembl_tx=ENST00000334914;identifier=KMT2E;ensembl_gn=KMT2E;ensembl_ge…
chr7	105074642	105074815	KMT2E-7	KMT2E	173	ensembl_gn=KMT2E;ensembl_gene_id=ENSG00000005483;ensembl_tx=ENST00000257745;identifier=KMT2E;ensembl_gn=KMT2E;ensembl_gene_id=ENSG00000005483;ensembl_tx=ENST00000311117;identifier=KMT2E;ensembl_gn=KMT2E;ensembl_gene_id=ENSG00000005483;ensembl_tx=ENST00000334884;identifier=KMT2E;ensembl_gn=KMT2E;ensembl_gene_id=ENSG00000005483;ensembl_tx=ENST00000334914;identifier=KMT2E;ensembl_gn=KMT2E;ensembl_ge…
chr7	105076012	105076112	KMT2E-8	KMT2E	100	ensembl_gn=KMT2E;ensembl_gene_id=ENSG00000005483;ensembl_tx=ENST00000257745;identifier=KMT2E;ensembl_gn=KMT2E;ensembl_gene_id=ENSG00000005483;ensembl_tx=ENST00000311117;identifier=KMT2E;ensembl_gn=KMT2E;ensembl_gene_id=ENSG00000005483;ensembl_tx=ENST00000334884;identifier=KMT2E;ensembl_gn=KMT2E;ensembl_gene_id=ENSG00000005483;ensembl_tx=ENST00000334914;identifier=KMT2E;ensembl_gn=KMT2E;ensembl_ge…
chr7	105076962	105077193	KMT2E-9	KMT2E	231	ensembl_gn=KMT2E;ensembl_gene_id=ENSG00000005483;ensembl_tx=ENST00000257745;identifier=KMT2E;ensembl_gn=KMT2E;ensembl_gene_id=ENSG00000005483;ensembl_tx=ENST00000311117;identifier=KMT2E;ensembl_gn=KMT2E;ensembl_gene_id=ENSG00000005483;ensembl_tx=ENST00000334884;identifier=KMT2E;ensembl_gn=KMT2E;ensembl_gene_id=ENSG00000005483;ensembl_tx=ENST00000334914;identifier=KMT2E;ensembl_gn=KMT2E;ensembl_ge…
chr7	105077302	105077433	KMT2E-10	KMT2E	131	ensembl_gn=KMT2E;ensembl_gene_id=ENSG00000005483;ensembl_tx=ENST00000257745;identifier=KMT2E;ensembl_gn=KMT2E;ensembl_gene_id=ENSG00000005483;ensembl_tx=ENST00000311117;identifier=KMT2E;ensembl_gn=KMT2E;ensembl_gene_id=ENSG00000005483;ensembl_tx=ENST00000334884;identifier=KMT2E;ensembl_gn=KMT2E;ensembl_gene_id=ENSG00000005483;ensembl_tx=ENST00000334914;identifier=KMT2E;ensembl_gn=KMT2E;ensembl_ge…
chr7	105078845	105078963	KMT2E-11	KMT2E	118	ensembl_gn=KMT2E;ensembl_gene_id=ENSG00000005483;ensembl_tx=ENST00000257745;identifier=KMT2E;ensembl_gn=KMT2E;ensembl_gene_id=ENSG00000005483;ensembl_tx=ENST00000311117;identifier=KMT2E;ensembl_gn=KMT2E;ensembl_gene_id=ENSG00000005483;ensembl_tx=ENST00000334884;identifier=KMT2E;ensembl_gn=KMT2E;ensembl_gene_id=ENSG00000005483;ensembl_tx=ENST00000334914;identifier=KMT2E;ensembl_gn=KMT2E;ensembl_ge…
chr7	105081687	105081797	KMT2E-12	KMT2E	110	ensembl_gn=KMT2E;ensembl_gene_id=ENSG00000005483;ensembl_tx=ENST00000257745;identifier=KMT2E;ensembl_gn=KMT2E;ensembl_gene_id=ENSG00000005483;ensembl_tx=ENST00000311117;identifier=KMT2E;ensembl_gn=KMT2E;ensembl_gene_id=ENSG00000005483;ensembl_tx=ENST00000334884;identifier=KMT2E;ensembl_gn=KMT2E;ensembl_gene_id=ENSG00000005483;ensembl_tx=ENST00000334914;identifier=KMT2E;ensembl_gn=KMT2E;ensembl_ge…
chr7	105090008	105090273	KMT2E-13	KMT2E	265	ensembl_gn=KMT2E;ensembl_gene_id=ENSG00000005483;ensembl_tx=ENST00000257745;identifier=KMT2E;ensembl_gn=KMT2E;ensembl_gene_id=ENSG00000005483;ensembl_tx=ENST00000311117;identifier=KMT2E;ensembl_gn=KMT2E;ensembl_gene_id=ENSG00000005483;ensembl_tx=ENST00000334884;identifier=KMT2E;ensembl_gn=KMT2E;ensembl_gene_id=ENSG00000005483;ensembl_tx=ENST00000334914;identifier=KMT2E;ensembl_gn=KMT2E;ensembl_ge…
chr7	105091215	105091419	KMT2E-14	KMT2E	204	ensembl_gn=KMT2E;ensembl_gene_id=ENSG00000005483;ensembl_tx=ENST00000257745;identifier=KMT2E;ensembl_gn=KMT2E;ensembl_gene_id=ENSG00000005483;ensembl_tx=ENST00000311117;identifier=KMT2E;ensembl_gn=KMT2E;ensembl_gene_id=ENSG00000005483;ensembl_tx=ENST00000334884;identifier=KMT2E;ensembl_gn=KMT2E;ensembl_gene_id=ENSG00000005483;ensembl_tx=ENST00000476671;identifier=KMT2E
chr7	105101422	105101589	KMT2E-15	KMT2E	167	ensembl_gn=KMT2E;ensembl_gene_id=ENSG00000005483;ensembl_tx=ENST00000257745;identifier=KMT2E;ensembl_gn=KMT2E;ensembl_gene_id=ENSG00000005483;ensembl_tx=ENST00000311117;identifier=KMT2E;ensembl_gn=KMT2E;ensembl_gene_id=ENSG00000005483;ensembl_tx=ENST00000334884;identifier=KMT2E;ensembl_gn=KMT2E;ensembl_gene_id=ENSG00000005483;ensembl_tx=ENST00000334914;identifier=KMT2E;ensembl_gn=KMT2E;ensembl_ge…
chr7	105101885	105102197	KMT2E-16	KMT2E	312	ensembl_gn=KMT2E;ensembl_gene_id=ENSG00000005483;ensembl_tx=ENST00000257745;identifier=KMT2E;ensembl_gn=KMT2E;ensembl_gene_id=ENSG00000005483;ensembl_tx=ENST00000311117;identifier=KMT2E;ensembl_gn=KMT2E;ensembl_gene_id=ENSG00000005483;ensembl_tx=ENST00000334884;identifier=KMT2E;ensembl_gn=KMT2E;ensembl_gene_id=ENSG00000005483;ensembl_tx=ENST00000334914;identifier=KMT2E;ensembl_gn=KMT2E;ensembl_ge…
chr7	105105438	105105693	KMT2E-17	KMT2E	255	ensembl_gn=KMT2E;ensembl_gene_id=ENSG00000005483;ensembl_tx=ENST00000257745;identifier=KMT2E;ensembl_gn=KMT2E;ensembl_gene_id=ENSG00000005483;ensembl_tx=ENST00000311117;identifier=KMT2E;ensembl_gn=KMT2E;ensembl_gene_id=ENSG00000005483;ensembl_tx=ENST00000334884;identifier=KMT2E;ensembl_gn=KMT2E;ensembl_gene_id=ENSG00000005483;ensembl_tx=ENST00000334914;identifier=KMT2E
chr7	105105858	105106003	KMT2E-18	KMT2E	145	ensembl_gn=KMT2E;ensembl_gene_id=ENSG00000005483;ensembl_tx=ENST00000257745;identifier=KMT2E;ensembl_gn=KMT2E;ensembl_gene_id=ENSG00000005483;ensembl_tx=ENST00000311117;identifier=KMT2E;ensembl_gn=KMT2E;ensembl_gene_id=ENSG00000005483;ensembl_tx=ENST00000334884;identifier=KMT2E;ensembl_gn=KMT2E;ensembl_gene_id=ENSG00000005483;ensembl_tx=ENST00000334914;identifier=KMT2E
chr7	105106521	105106772	KMT2E-19	KMT2E	251	ensembl_gn=KMT2E;ensembl_gene_id=ENSG00000005483;ensembl_tx=ENST00000257745;identifier=KMT2E;ensembl_gn=KMT2E;ensembl_gene_id=ENSG00000005483;ensembl_tx=ENST00000311117;identifier=KMT2E;ensembl_gn=KMT2E;ensembl_gene_id=ENSG00000005483;ensembl_tx=ENST00000334914;identifier=KMT2E
chr7	105107144	105107244	KMT2E-20	KMT2E	100	ensembl_gn=KMT2E;ensembl_gene_id=ENSG00000005483;ensembl_tx=ENST00000257745;identifier=KMT2E;ensembl_gn=KMT2E;ensembl_gene_id=ENSG00000005483;ensembl_tx=ENST00000311117;identifier=KMT2E;ensembl_gn=KMT2E;ensembl_gene_id=ENSG00000005483;ensembl_tx=ENST00000334884;identifier=KMT2E;ensembl_gn=KMT2E;ensembl_gene_id=ENSG00000005483;ensembl_tx=ENST00000334914;identifier=KMT2E
chr7	105107361	105107925	KMT2E-21	KMT2E	564	ensembl_gn=KMT2E;ensembl_gene_id=ENSG00000005483;ensembl_tx=ENST00000257745;identifier=KMT2E;ensembl_gn=KMT2E;ensembl_gene_id=ENSG00000005483;ensembl_tx=ENST00000311117;identifier=KMT2E;ensembl_gn=KMT2E;ensembl_gene_id=ENSG00000005483;ensembl_tx=ENST00000334914;identifier=KMT2E;ensembl_gn=KMT2E;ensembl_gene_id=ENSG00000005483;ensembl_tx=ENST00000478079;identifier=KMT2E
chr7	105108511	105108611	KMT2E-22	KMT2E	100	ensembl_gn=KMT2E;ensembl_gene_id=ENSG00000005483;ensembl_tx=ENST00000478079;identifier=KMT2E
chr7	105108941	105109228	KMT2E-23	KMT2E	287	ensembl_gn=KMT2E;ensembl_gene_id=ENSG00000005483;ensembl_tx=ENST00000257745;identifier=KMT2E;ensembl_gn=KMT2E;ensembl_gene_id=ENSG00000005483;ensembl_tx=ENST00000311117;identifier=KMT2E;ensembl_gn=KMT2E;ensembl_gene_id=ENSG00000005483;ensembl_tx=ENST00000334914;identifier=KMT2E;ensembl_gn=KMT2E;ensembl_gene_id=ENSG00000005483;ensembl_tx=ENST00000473063;identifier=KMT2E
chr7	105110274	105110374	KMT2E-24	KMT2E	100	ensembl_gn=KMT2E;ensembl_gene_id=ENSG00000005483;ensembl_tx=ENST00000257745;identifier=KMT2E;ensembl_gn=KMT2E;ensembl_gene_id=ENSG00000005483;ensembl_tx=ENST00000311117;identifier=KMT2E;ensembl_gn=KMT2E;ensembl_gene_id=ENSG00000005483;ensembl_tx=ENST00000334914;identifier=KMT2E;ensembl_gn=KMT2E;ensembl_gene_id=ENSG00000005483;ensembl_tx=ENST00000473063;identifier=KMT2E
chr7	105110476	105110602	KMT2E-25	KMT2E	126	ensembl_gn=KMT2E;ensembl_gene_id=ENSG00000005483;ensembl_tx=ENST00000257745;identifier=KMT2E;ensembl_gn=KMT2E;ensembl_gene_id=ENSG00000005483;ensembl_tx=ENST00000311117;identifier=KMT2E;ensembl_gn=KMT2E;ensembl_gene_id=ENSG00000005483;ensembl_tx=ENST00000334914;identifier=KMT2E
chr7	105110769	105110869	KMT2E-26	KMT2E	100	ensembl_gn=KMT2E;ensembl_gene_id=ENSG00000005483;ensembl_tx=ENST00000257745;identifier=KMT2E;ensembl_gn=KMT2E;ensembl_gene_id=ENSG00000005483;ensembl_tx=ENST00000311117;identifier=KMT2E;ensembl_gn=KMT2E;ensembl_gene_id=ENSG00000005483;ensembl_tx=ENST00000334914;identifier=KMT2E;ensembl_gn=KMT2E;ensembl_gene_id=ENSG00000005483;ensembl_tx=ENST00000473063;identifier=KMT2E
chr7	105111824	105113330	KMT2E-27	KMT2E	1506	ensembl_gn=KMT2E;ensembl_gene_id=ENSG00000005483;ensembl_tx=ENST00000257745;identifier=KMT2E;ensembl_gn=KMT2E;ensembl_gene_id=ENSG00000005483;ensembl_tx=ENST00000311117;identifier=KMT2E;ensembl_gn=KMT2E;ensembl_gene_id=ENSG00000005483;ensembl_tx=ENST00000334914;identifier=KMT2E
chr7	139360242	139360342	LUC7L2-1	LUC7L2	100	ensembl_gn=C7orf55-LUC7L2;ensembl_gene_id=ENSG00000146963;ensembl_tx=ENST00000354926;identifier=LUC7L2;ensembl_gn=C7orf55-LUC7L2;ensembl_gene_id=ENSG00000146963;ensembl_tx=ENST00000456182;identifier=LUC7L2;ensembl_gn=C7orf55-LUC7L2;ensembl_gene_id=ENSG00000146963;ensembl_tx=ENST00000608368;identifier=LUC7L2
chr7	139371387	139371487	LUC7L2-2	LUC7L2	100	ensembl_gn=C7orf55-LUC7L2;ensembl_gene_id=ENSG00000146963;ensembl_tx=ENST00000263545;identifier=LUC7L2;ensembl_gn=C7orf55-LUC7L2;ensembl_gene_id=ENSG00000146963;ensembl_tx=ENST00000541170;identifier=LUC7L2
chr7	139374386	139374486	LUC7L2-3	LUC7L2	100	ensembl_gn=C7orf55-LUC7L2;ensembl_gene_id=ENSG00000146963;ensembl_tx=ENST00000456182;identifier=LUC7L2;ensembl_gn=C7orf55-LUC7L2;ensembl_gene_id=ENSG00000146963;ensembl_tx=ENST00000608368;identifier=LUC7L2;ensembl_gn=C7orf55-LUC7L2;ensembl_gene_id=ENSG00000146963;ensembl_tx=ENST00000619796;identifier=LUC7L2
chr7	139375473	139375573	LUC7L2-4	LUC7L2	100	ensembl_gn=C7orf55-LUC7L2;ensembl_gene_id=ENSG00000146963;ensembl_tx=ENST00000608368;identifier=LUC7L2
chr7	139376059	139376159	LUC7L2-5	LUC7L2	100	ensembl_gn=C7orf55-LUC7L2;ensembl_gene_id=ENSG00000146963;ensembl_tx=ENST00000263545;identifier=LUC7L2;ensembl_gn=C7orf55-LUC7L2;ensembl_gene_id=ENSG00000146963;ensembl_tx=ENST00000354926;identifier=LUC7L2;ensembl_gn=C7orf55-LUC7L2;ensembl_gene_id=ENSG00000146963;ensembl_tx=ENST00000456182;identifier=LUC7L2;ensembl_gn=C7orf55-LUC7L2;ensembl_gene_id=ENSG00000146963;ensembl_tx=ENST00000541170;ident…
chr7	139398598	139398698	LUC7L2-6	LUC7L2	100	ensembl_gn=C7orf55-LUC7L2;ensembl_gene_id=ENSG00000146963;ensembl_tx=ENST00000263545;identifier=LUC7L2;ensembl_gn=C7orf55-LUC7L2;ensembl_gene_id=ENSG00000146963;ensembl_tx=ENST00000354926;identifier=LUC7L2;ensembl_gn=C7orf55-LUC7L2;ensembl_gene_id=ENSG00000146963;ensembl_tx=ENST00000456182;identifier=LUC7L2;ensembl_gn=C7orf55-LUC7L2;ensembl_gene_id=ENSG00000146963;ensembl_tx=ENST00000541170;ident…
chr7	139402136	139402247	LUC7L2-7	LUC7L2	111	ensembl_gn=C7orf55-LUC7L2;ensembl_gene_id=ENSG00000146963;ensembl_tx=ENST00000263545;identifier=LUC7L2;ensembl_gn=C7orf55-LUC7L2;ensembl_gene_id=ENSG00000146963;ensembl_tx=ENST00000354926;identifier=LUC7L2;ensembl_gn=C7orf55-LUC7L2;ensembl_gene_id=ENSG00000146963;ensembl_tx=ENST00000541170;identifier=LUC7L2;ensembl_gn=C7orf55-LUC7L2;ensembl_gene_id=ENSG00000146963;ensembl_tx=ENST00000619796;ident…
chr7	139405643	139405787	LUC7L2-8	LUC7L2	144	ensembl_gn=C7orf55-LUC7L2;ensembl_gene_id=ENSG00000146963;ensembl_tx=ENST00000263545;identifier=LUC7L2;ensembl_gn=C7orf55-LUC7L2;ensembl_gene_id=ENSG00000146963;ensembl_tx=ENST00000354926;identifier=LUC7L2;ensembl_gn=C7orf55-LUC7L2;ensembl_gene_id=ENSG00000146963;ensembl_tx=ENST00000541170;identifier=LUC7L2;ensembl_gn=C7orf55-LUC7L2;ensembl_gene_id=ENSG00000146963;ensembl_tx=ENST00000619796;ident…
chr7	139407173	139407350	LUC7L2-9	LUC7L2	177	ensembl_gn=C7orf55-LUC7L2;ensembl_gene_id=ENSG00000146963;ensembl_tx=ENST00000263545;identifier=LUC7L2;ensembl_gn=C7orf55-LUC7L2;ensembl_gene_id=ENSG00000146963;ensembl_tx=ENST00000354926;identifier=LUC7L2;ensembl_gn=C7orf55-LUC7L2;ensembl_gene_id=ENSG00000146963;ensembl_tx=ENST00000541170;identifier=LUC7L2;ensembl_gn=C7orf55-LUC7L2;ensembl_gene_id=ENSG00000146963;ensembl_tx=ENST00000619796;ident…
chr7	139409558	139409658	LUC7L2-10	LUC7L2	100	ensembl_gn=C7orf55-LUC7L2;ensembl_gene_id=ENSG00000146963;ensembl_tx=ENST00000263545;identifier=LUC7L2;ensembl_gn=C7orf55-LUC7L2;ensembl_gene_id=ENSG00000146963;ensembl_tx=ENST00000354926;identifier=LUC7L2;ensembl_gn=C7orf55-LUC7L2;ensembl_gene_id=ENSG00000146963;ensembl_tx=ENST00000541170;identifier=LUC7L2;ensembl_gn=C7orf55-LUC7L2;ensembl_gene_id=ENSG00000146963;ensembl_tx=ENST00000619796;ident…
chr7	139412515	139412615	LUC7L2-11	LUC7L2	100	ensembl_gn=C7orf55-LUC7L2;ensembl_gene_id=ENSG00000146963;ensembl_tx=ENST00000263545;identifier=LUC7L2;ensembl_gn=C7orf55-LUC7L2;ensembl_gene_id=ENSG00000146963;ensembl_tx=ENST00000354926;identifier=LUC7L2;ensembl_gn=C7orf55-LUC7L2;ensembl_gene_id=ENSG00000146963;ensembl_tx=ENST00000541170;identifier=LUC7L2;ensembl_gn=C7orf55-LUC7L2;ensembl_gene_id=ENSG00000146963;ensembl_tx=ENST00000619796;ident…
chr7	139417537	139417729	LUC7L2-12	LUC7L2	192	ensembl_gn=C7orf55-LUC7L2;ensembl_gene_id=ENSG00000146963;ensembl_tx=ENST00000263545;identifier=LUC7L2;ensembl_gn=C7orf55-LUC7L2;ensembl_gene_id=ENSG00000146963;ensembl_tx=ENST00000354926;identifier=LUC7L2;ensembl_gn=C7orf55-LUC7L2;ensembl_gene_id=ENSG00000146963;ensembl_tx=ENST00000541170;identifier=LUC7L2;ensembl_gn=C7orf55-LUC7L2;ensembl_gene_id=ENSG00000146963;ensembl_tx=ENST00000619796;ident…
chr7	139422162	139422337	LUC7L2-13	LUC7L2	175	ensembl_gn=C7orf55-LUC7L2;ensembl_gene_id=ENSG00000146963;ensembl_tx=ENST00000263545;identifier=LUC7L2;ensembl_gn=C7orf55-LUC7L2;ensembl_gene_id=ENSG00000146963;ensembl_tx=ENST00000354926;identifier=LUC7L2;ensembl_gn=C7orf55-LUC7L2;ensembl_gene_id=ENSG00000146963;ensembl_tx=ENST00000541170;identifier=LUC7L2;ensembl_gn=C7orf55-LUC7L2;ensembl_gene_id=ENSG00000146963;ensembl_tx=ENST00000619796;ident…
chr7	140726456	140726556	BRAF-1	BRAF	100	ensembl_gn=BRAF;ensembl_gene_id=ENSG00000157764;ensembl_tx=ENST00000496384;identifier=BRAF
chr7	140734599	140734770	BRAF-2	BRAF	171	ensembl_gn=BRAF;ensembl_gene_id=ENSG00000157764;ensembl_tx=ENST00000288602;identifier=BRAF;ensembl_gn=BRAF;ensembl_gene_id=ENSG00000157764;ensembl_tx=ENST00000496384;identifier=BRAF
chr7	140739811	140739946	BRAF-3	BRAF	135	ensembl_gn=BRAF;ensembl_gene_id=ENSG00000157764;ensembl_tx=ENST00000288602;identifier=BRAF;ensembl_gn=BRAF;ensembl_gene_id=ENSG00000157764;ensembl_tx=ENST00000496384;identifier=BRAF
chr7	140747382	140747482	BRAF-4	BRAF	100	ensembl_gn=BRAF;ensembl_gene_id=ENSG00000157764;ensembl_tx=ENST00000479537;identifier=BRAF
chr7	140749286	140749418	BRAF-5	BRAF	132	ensembl_gn=BRAF;ensembl_gene_id=ENSG00000157764;ensembl_tx=ENST00000288602;identifier=BRAF;ensembl_gn=BRAF;ensembl_gene_id=ENSG00000157764;ensembl_tx=ENST00000479537;identifier=BRAF;ensembl_gn=BRAF;ensembl_gene_id=ENSG00000157764;ensembl_tx=ENST00000496384;identifier=BRAF
chr7	140753274	140753393	BRAF-6	BRAF	119	ensembl_gn=BRAF;ensembl_gene_id=ENSG00000157764;ensembl_tx=ENST00000288602;identifier=BRAF;ensembl_gn=BRAF;ensembl_gene_id=ENSG00000157764;ensembl_tx=ENST00000479537;identifier=BRAF;ensembl_gn=BRAF;ensembl_gene_id=ENSG00000157764;ensembl_tx=ENST00000496384;identifier=BRAF
chr7	140754160	140754260	BRAF-7	BRAF	100	ensembl_gn=BRAF;ensembl_gene_id=ENSG00000157764;ensembl_tx=ENST00000288602;identifier=BRAF;ensembl_gn=BRAF;ensembl_gene_id=ENSG00000157764;ensembl_tx=ENST00000479537;identifier=BRAF;ensembl_gn=BRAF;ensembl_gene_id=ENSG00000157764;ensembl_tx=ENST00000496384;identifier=BRAF
chr7	140776911	140777088	BRAF-8	BRAF	177	ensembl_gn=BRAF;ensembl_gene_id=ENSG00000157764;ensembl_tx=ENST00000288602;identifier=BRAF;ensembl_gn=BRAF;ensembl_gene_id=ENSG00000157764;ensembl_tx=ENST00000496384;identifier=BRAF
chr7	140777983	140778083	BRAF-9	BRAF	100	ensembl_gn=BRAF;ensembl_gene_id=ENSG00000157764;ensembl_tx=ENST00000288602;identifier=BRAF;ensembl_gn=BRAF;ensembl_gene_id=ENSG00000157764;ensembl_tx=ENST00000496384;identifier=BRAF
chr7	140781575	140781693	BRAF-10	BRAF	118	ensembl_gn=BRAF;ensembl_gene_id=ENSG00000157764;ensembl_tx=ENST00000288602;identifier=BRAF;ensembl_gn=BRAF;ensembl_gene_id=ENSG00000157764;ensembl_tx=ENST00000496384;identifier=BRAF
chr7	140783020	140783157	BRAF-11	BRAF	137	ensembl_gn=BRAF;ensembl_gene_id=ENSG00000157764;ensembl_tx=ENST00000288602;identifier=BRAF;ensembl_gn=BRAF;ensembl_gene_id=ENSG00000157764;ensembl_tx=ENST00000496384;identifier=BRAF
chr7	140787516	140787616	BRAF-12	BRAF	100	ensembl_gn=BRAF;ensembl_gene_id=ENSG00000157764;ensembl_tx=ENST00000288602;identifier=BRAF
chr7	140794307	140794467	BRAF-13	BRAF	160	ensembl_gn=BRAF;ensembl_gene_id=ENSG00000157764;ensembl_tx=ENST00000288602;identifier=BRAF
chr7	140800361	140800481	BRAF-14	BRAF	120	ensembl_gn=BRAF;ensembl_gene_id=ENSG00000157764;ensembl_tx=ENST00000288602;identifier=BRAF
chr7	140801411	140801560	BRAF-15	BRAF	149	ensembl_gn=BRAF;ensembl_gene_id=ENSG00000157764;ensembl_tx=ENST00000288602;identifier=BRAF
chr7	140807959	140808062	BRAF-16	BRAF	103	ensembl_gn=BRAF;ensembl_gene_id=ENSG00000157764;ensembl_tx=ENST00000288602;identifier=BRAF
chr7	140808257	140808357	BRAF-17	BRAF	100	ensembl_gn=BRAF;ensembl_gene_id=ENSG00000157764;ensembl_tx=ENST00000497784;identifier=BRAF
chr7	140808891	140808995	BRAF-18	BRAF	104	ensembl_gn=BRAF;ensembl_gene_id=ENSG00000157764;ensembl_tx=ENST00000288602;identifier=BRAF;ensembl_gn=BRAF;ensembl_gene_id=ENSG00000157764;ensembl_tx=ENST00000497784;identifier=BRAF
chr7	140834608	140834872	BRAF-19	BRAF	264	ensembl_gn=BRAF;ensembl_gene_id=ENSG00000157764;ensembl_tx=ENST00000288602;identifier=BRAF;ensembl_gn=BRAF;ensembl_gene_id=ENSG00000157764;ensembl_tx=ENST00000497784;identifier=BRAF
chr7	140850110	140850212	BRAF-20	BRAF	102	ensembl_gn=BRAF;ensembl_gene_id=ENSG00000157764;ensembl_tx=ENST00000288602;identifier=BRAF;ensembl_gn=BRAF;ensembl_gene_id=ENSG00000157764;ensembl_tx=ENST00000497784;identifier=BRAF
chr7	140924565	140924703	BRAF-21	BRAF	138	ensembl_gn=BRAF;ensembl_gene_id=ENSG00000157764;ensembl_tx=ENST00000288602;identifier=BRAF;ensembl_gn=BRAF;ensembl_gene_id=ENSG00000157764;ensembl_tx=ENST00000497784;identifier=BRAF
chr7	148807627	148807727	EZH2-1	EZH2	100	ensembl_gn=EZH2;ensembl_gene_id=ENSG00000106462;ensembl_tx=ENST00000320356;identifier=EZH2;ensembl_gn=EZH2;ensembl_gene_id=ENSG00000106462;ensembl_tx=ENST00000350995;identifier=EZH2;ensembl_gn=EZH2;ensembl_gene_id=ENSG00000106462;ensembl_tx=ENST00000460911;identifier=EZH2;ensembl_gn=EZH2;ensembl_gene_id=ENSG00000106462;ensembl_tx=ENST00000476773;identifier=EZH2;ensembl_gn=EZH2;ensembl_gene_id=ENS…
chr7	148809063	148809163	EZH2-2	EZH2	100	ensembl_gn=EZH2;ensembl_gene_id=ENSG00000106462;ensembl_tx=ENST00000320356;identifier=EZH2;ensembl_gn=EZH2;ensembl_gene_id=ENSG00000106462;ensembl_tx=ENST00000350995;identifier=EZH2;ensembl_gn=EZH2;ensembl_gene_id=ENSG00000106462;ensembl_tx=ENST00000460911;identifier=EZH2;ensembl_gn=EZH2;ensembl_gene_id=ENSG00000106462;ensembl_tx=ENST00000476773;identifier=EZH2;ensembl_gn=EZH2;ensembl_gene_id=ENS…
chr7	148809300	148809400	EZH2-3	EZH2	100	ensembl_gn=EZH2;ensembl_gene_id=ENSG00000106462;ensembl_tx=ENST00000320356;identifier=EZH2;ensembl_gn=EZH2;ensembl_gene_id=ENSG00000106462;ensembl_tx=ENST00000350995;identifier=EZH2;ensembl_gn=EZH2;ensembl_gene_id=ENSG00000106462;ensembl_tx=ENST00000460911;identifier=EZH2;ensembl_gn=EZH2;ensembl_gene_id=ENSG00000106462;ensembl_tx=ENST00000476773;identifier=EZH2;ensembl_gn=EZH2;ensembl_gene_id=ENS…
chr7	148810323	148810423	EZH2-4	EZH2	100	ensembl_gn=EZH2;ensembl_gene_id=ENSG00000106462;ensembl_tx=ENST00000320356;identifier=EZH2;ensembl_gn=EZH2;ensembl_gene_id=ENSG00000106462;ensembl_tx=ENST00000350995;identifier=EZH2;ensembl_gn=EZH2;ensembl_gene_id=ENSG00000106462;ensembl_tx=ENST00000460911;identifier=EZH2;ensembl_gn=EZH2;ensembl_gene_id=ENSG00000106462;ensembl_tx=ENST00000476773;identifier=EZH2;ensembl_gn=EZH2;ensembl_gene_id=ENS…
chr7	148811622	148811722	EZH2-5	EZH2	100	ensembl_gn=EZH2;ensembl_gene_id=ENSG00000106462;ensembl_tx=ENST00000320356;identifier=EZH2;ensembl_gn=EZH2;ensembl_gene_id=ENSG00000106462;ensembl_tx=ENST00000350995;identifier=EZH2;ensembl_gn=EZH2;ensembl_gene_id=ENSG00000106462;ensembl_tx=ENST00000460911;identifier=EZH2;ensembl_gn=EZH2;ensembl_gene_id=ENSG00000106462;ensembl_tx=ENST00000476773;identifier=EZH2;ensembl_gn=EZH2;ensembl_gene_id=ENS…
chr7	148813958	148814137	EZH2-6	EZH2	179	ensembl_gn=EZH2;ensembl_gene_id=ENSG00000106462;ensembl_tx=ENST00000320356;identifier=EZH2;ensembl_gn=EZH2;ensembl_gene_id=ENSG00000106462;ensembl_tx=ENST00000350995;identifier=EZH2;ensembl_gn=EZH2;ensembl_gene_id=ENSG00000106462;ensembl_tx=ENST00000460911;identifier=EZH2;ensembl_gn=EZH2;ensembl_gene_id=ENSG00000106462;ensembl_tx=ENST00000476773;identifier=EZH2;ensembl_gn=EZH2;ensembl_gene_id=ENS…
chr7	148814913	148815039	EZH2-7	EZH2	126	ensembl_gn=EZH2;ensembl_gene_id=ENSG00000106462;ensembl_tx=ENST00000320356;identifier=EZH2;ensembl_gn=EZH2;ensembl_gene_id=ENSG00000106462;ensembl_tx=ENST00000350995;identifier=EZH2;ensembl_gn=EZH2;ensembl_gene_id=ENSG00000106462;ensembl_tx=ENST00000460911;identifier=EZH2;ensembl_gn=EZH2;ensembl_gene_id=ENSG00000106462;ensembl_tx=ENST00000483967;identifier=EZH2
chr7	148815476	148815576	EZH2-8	EZH2	100	ensembl_gn=EZH2;ensembl_gene_id=ENSG00000106462;ensembl_tx=ENST00000320356;identifier=EZH2;ensembl_gn=EZH2;ensembl_gene_id=ENSG00000106462;ensembl_tx=ENST00000350995;identifier=EZH2;ensembl_gn=EZH2;ensembl_gene_id=ENSG00000106462;ensembl_tx=ENST00000460911;identifier=EZH2;ensembl_gn=EZH2;ensembl_gene_id=ENSG00000106462;ensembl_tx=ENST00000476773;identifier=EZH2;ensembl_gn=EZH2;ensembl_gene_id=ENS…
chr7	148816681	148816781	EZH2-9	EZH2	100	ensembl_gn=EZH2;ensembl_gene_id=ENSG00000106462;ensembl_tx=ENST00000320356;identifier=EZH2;ensembl_gn=EZH2;ensembl_gene_id=ENSG00000106462;ensembl_tx=ENST00000350995;identifier=EZH2;ensembl_gn=EZH2;ensembl_gene_id=ENSG00000106462;ensembl_tx=ENST00000460911;identifier=EZH2;ensembl_gn=EZH2;ensembl_gene_id=ENSG00000106462;ensembl_tx=ENST00000476773;identifier=EZH2;ensembl_gn=EZH2;ensembl_gene_id=ENS…
chr7	148817221	148817391	EZH2-10	EZH2	170	ensembl_gn=EZH2;ensembl_gene_id=ENSG00000106462;ensembl_tx=ENST00000320356;identifier=EZH2;ensembl_gn=EZH2;ensembl_gene_id=ENSG00000106462;ensembl_tx=ENST00000350995;identifier=EZH2;ensembl_gn=EZH2;ensembl_gene_id=ENSG00000106462;ensembl_tx=ENST00000460911;identifier=EZH2;ensembl_gn=EZH2;ensembl_gene_id=ENSG00000106462;ensembl_tx=ENST00000476773;identifier=EZH2;ensembl_gn=EZH2;ensembl_gene_id=ENS…
chr7	148817876	148818117	EZH2-11	EZH2	241	ensembl_gn=EZH2;ensembl_gene_id=ENSG00000106462;ensembl_tx=ENST00000320356;identifier=EZH2;ensembl_gn=EZH2;ensembl_gene_id=ENSG00000106462;ensembl_tx=ENST00000350995;identifier=EZH2;ensembl_gn=EZH2;ensembl_gene_id=ENSG00000106462;ensembl_tx=ENST00000460911;identifier=EZH2;ensembl_gn=EZH2;ensembl_gene_id=ENSG00000106462;ensembl_tx=ENST00000476773;identifier=EZH2;ensembl_gn=EZH2;ensembl_gene_id=ENS…
chr7	148819000	148819100	EZH2-12	EZH2	100	ensembl_gn=EZH2;ensembl_gene_id=ENSG00000106462;ensembl_tx=ENST00000492143;identifier=EZH2
chr7	148819591	148819691	EZH2-13	EZH2	100	ensembl_gn=EZH2;ensembl_gene_id=ENSG00000106462;ensembl_tx=ENST00000320356;identifier=EZH2;ensembl_gn=EZH2;ensembl_gene_id=ENSG00000106462;ensembl_tx=ENST00000350995;identifier=EZH2;ensembl_gn=EZH2;ensembl_gene_id=ENSG00000106462;ensembl_tx=ENST00000460911;identifier=EZH2;ensembl_gn=EZH2;ensembl_gene_id=ENSG00000106462;ensembl_tx=ENST00000476773;identifier=EZH2;ensembl_gn=EZH2;ensembl_gene_id=ENS…
chr7	148826453	148826632	EZH2-14	EZH2	179	ensembl_gn=EZH2;ensembl_gene_id=ENSG00000106462;ensembl_tx=ENST00000320356;identifier=EZH2;ensembl_gn=EZH2;ensembl_gene_id=ENSG00000106462;ensembl_tx=ENST00000350995;identifier=EZH2;ensembl_gn=EZH2;ensembl_gene_id=ENSG00000106462;ensembl_tx=ENST00000460911;identifier=EZH2;ensembl_gn=EZH2;ensembl_gene_id=ENSG00000106462;ensembl_tx=ENST00000476773;identifier=EZH2;ensembl_gn=EZH2;ensembl_gene_id=ENS…
chr7	148827163	148827266	EZH2-15	EZH2	103	ensembl_gn=EZH2;ensembl_gene_id=ENSG00000106462;ensembl_tx=ENST00000320356;identifier=EZH2;ensembl_gn=EZH2;ensembl_gene_id=ENSG00000106462;ensembl_tx=ENST00000350995;identifier=EZH2;ensembl_gn=EZH2;ensembl_gene_id=ENSG00000106462;ensembl_tx=ENST00000460911;identifier=EZH2;ensembl_gn=EZH2;ensembl_gene_id=ENSG00000106462;ensembl_tx=ENST00000476773;identifier=EZH2;ensembl_gn=EZH2;ensembl_gene_id=ENS…
chr7	148828739	148828880	EZH2-16	EZH2	141	ensembl_gn=EZH2;ensembl_gene_id=ENSG00000106462;ensembl_tx=ENST00000320356;identifier=EZH2;ensembl_gn=EZH2;ensembl_gene_id=ENSG00000106462;ensembl_tx=ENST00000350995;identifier=EZH2;ensembl_gn=EZH2;ensembl_gene_id=ENSG00000106462;ensembl_tx=ENST00000460911;identifier=EZH2;ensembl_gn=EZH2;ensembl_gene_id=ENSG00000106462;ensembl_tx=ENST00000476773;identifier=EZH2;ensembl_gn=EZH2;ensembl_gene_id=ENS…
chr7	148829727	148829848	EZH2-17	EZH2	121	ensembl_gn=EZH2;ensembl_gene_id=ENSG00000106462;ensembl_tx=ENST00000320356;identifier=EZH2;ensembl_gn=EZH2;ensembl_gene_id=ENSG00000106462;ensembl_tx=ENST00000350995;identifier=EZH2;ensembl_gn=EZH2;ensembl_gene_id=ENSG00000106462;ensembl_tx=ENST00000460911;identifier=EZH2;ensembl_gn=EZH2;ensembl_gene_id=ENSG00000106462;ensembl_tx=ENST00000476773;identifier=EZH2;ensembl_gn=EZH2;ensembl_gene_id=ENS…
chr7	148832633	148832750	EZH2-18	EZH2	117	ensembl_gn=EZH2;ensembl_gene_id=ENSG00000106462;ensembl_tx=ENST00000320356;identifier=EZH2;ensembl_gn=EZH2;ensembl_gene_id=ENSG00000106462;ensembl_tx=ENST00000460911;identifier=EZH2;ensembl_gn=EZH2;ensembl_gene_id=ENSG00000106462;ensembl_tx=ENST00000476773;identifier=EZH2;ensembl_gn=EZH2;ensembl_gene_id=ENSG00000106462;ensembl_tx=ENST00000478654;identifier=EZH2;ensembl_gn=EZH2;ensembl_gene_id=ENS…
chr7	148836821	148837000	EZH2-19	EZH2	179	ensembl_gn=EZH2;ensembl_gene_id=ENSG00000106462;ensembl_tx=ENST00000483012;identifier=EZH2
chr7	148846469	148846598	EZH2-20	EZH2	129	ensembl_gn=EZH2;ensembl_gene_id=ENSG00000106462;ensembl_tx=ENST00000320356;identifier=EZH2;ensembl_gn=EZH2;ensembl_gene_id=ENSG00000106462;ensembl_tx=ENST00000350995;identifier=EZH2;ensembl_gn=EZH2;ensembl_gene_id=ENSG00000106462;ensembl_tx=ENST00000460911;identifier=EZH2;ensembl_gn=EZH2;ensembl_gene_id=ENSG00000106462;ensembl_tx=ENST00000476773;identifier=EZH2;ensembl_gn=EZH2;ensembl_gene_id=ENS…
chr7	148847181	148847298	EZH2-21	EZH2	117	ensembl_gn=EZH2;ensembl_gene_id=ENSG00000106462;ensembl_tx=ENST00000320356;identifier=EZH2;ensembl_gn=EZH2;ensembl_gene_id=ENSG00000106462;ensembl_tx=ENST00000350995;identifier=EZH2;ensembl_gn=EZH2;ensembl_gene_id=ENSG00000106462;ensembl_tx=ENST00000460911;identifier=EZH2;ensembl_gn=EZH2;ensembl_gene_id=ENSG00000106462;ensembl_tx=ENST00000476773;identifier=EZH2;ensembl_gn=EZH2;ensembl_gene_id=ENS…
chr7	152136829	152136929	KMT2C-1	KMT2C	100	ensembl_gn=KMT2C;ensembl_gene_id=ENSG00000055609;ensembl_tx=ENST00000262189;identifier=KMT2C;ensembl_gn=KMT2C;ensembl_gene_id=ENSG00000055609;ensembl_tx=ENST00000355193;identifier=KMT2C;ensembl_gn=KMT2C;ensembl_gene_id=ENSG00000055609;ensembl_tx=ENST00000424877;identifier=KMT2C
chr7	152138786	152138904	KMT2C-2	KMT2C	118	ensembl_gn=KMT2C;ensembl_gene_id=ENSG00000055609;ensembl_tx=ENST00000262189;identifier=KMT2C;ensembl_gn=KMT2C;ensembl_gene_id=ENSG00000055609;ensembl_tx=ENST00000355193;identifier=KMT2C;ensembl_gn=KMT2C;ensembl_gene_id=ENSG00000055609;ensembl_tx=ENST00000360104;identifier=KMT2C;ensembl_gn=KMT2C;ensembl_gene_id=ENSG00000055609;ensembl_tx=ENST00000424877;identifier=KMT2C
chr7	152139172	152139272	KMT2C-3	KMT2C	100	ensembl_gn=KMT2C;ensembl_gene_id=ENSG00000055609;ensembl_tx=ENST00000262189;identifier=KMT2C;ensembl_gn=KMT2C;ensembl_gene_id=ENSG00000055609;ensembl_tx=ENST00000355193;identifier=KMT2C;ensembl_gn=KMT2C;ensembl_gene_id=ENSG00000055609;ensembl_tx=ENST00000360104;identifier=KMT2C;ensembl_gn=KMT2C;ensembl_gene_id=ENSG00000055609;ensembl_tx=ENST00000424877;identifier=KMT2C
chr7	152139674	152139791	KMT2C-4	KMT2C	117	ensembl_gn=KMT2C;ensembl_gene_id=ENSG00000055609;ensembl_tx=ENST00000262189;identifier=KMT2C;ensembl_gn=KMT2C;ensembl_gene_id=ENSG00000055609;ensembl_tx=ENST00000355193;identifier=KMT2C;ensembl_gn=KMT2C;ensembl_gene_id=ENSG00000055609;ensembl_tx=ENST00000360104;identifier=KMT2C;ensembl_gn=KMT2C;ensembl_gene_id=ENSG00000055609;ensembl_tx=ENST00000424877;identifier=KMT2C
chr7	152144712	152144881	KMT2C-5	KMT2C	169	ensembl_gn=KMT2C;ensembl_gene_id=ENSG00000055609;ensembl_tx=ENST00000262189;identifier=KMT2C;ensembl_gn=KMT2C;ensembl_gene_id=ENSG00000055609;ensembl_tx=ENST00000355193;identifier=KMT2C;ensembl_gn=KMT2C;ensembl_gene_id=ENSG00000055609;ensembl_tx=ENST00000360104;identifier=KMT2C;ensembl_gn=KMT2C;ensembl_gene_id=ENSG00000055609;ensembl_tx=ENST00000424877;identifier=KMT2C
chr7	152145152	152145295	KMT2C-6	KMT2C	143	ensembl_gn=KMT2C;ensembl_gene_id=ENSG00000055609;ensembl_tx=ENST00000262189;identifier=KMT2C;ensembl_gn=KMT2C;ensembl_gene_id=ENSG00000055609;ensembl_tx=ENST00000355193;identifier=KMT2C;ensembl_gn=KMT2C;ensembl_gene_id=ENSG00000055609;ensembl_tx=ENST00000360104;identifier=KMT2C;ensembl_gn=KMT2C;ensembl_gene_id=ENSG00000055609;ensembl_tx=ENST00000424877;identifier=KMT2C
chr7	152146598	152146735	KMT2C-7	KMT2C	137	ensembl_gn=KMT2C;ensembl_gene_id=ENSG00000055609;ensembl_tx=ENST00000262189;identifier=KMT2C;ensembl_gn=KMT2C;ensembl_gene_id=ENSG00000055609;ensembl_tx=ENST00000355193;identifier=KMT2C;ensembl_gn=KMT2C;ensembl_gene_id=ENSG00000055609;ensembl_tx=ENST00000360104;identifier=KMT2C;ensembl_gn=KMT2C;ensembl_gene_id=ENSG00000055609;ensembl_tx=ENST00000424877;identifier=KMT2C
chr7	152148032	152149152	KMT2C-8	KMT2C	1120	ensembl_gn=KMT2C;ensembl_gene_id=ENSG00000055609;ensembl_tx=ENST00000262189;identifier=KMT2C;ensembl_gn=KMT2C;ensembl_gene_id=ENSG00000055609;ensembl_tx=ENST00000355193;identifier=KMT2C;ensembl_gn=KMT2C;ensembl_gene_id=ENSG00000055609;ensembl_tx=ENST00000360104;identifier=KMT2C;ensembl_gn=KMT2C;ensembl_gene_id=ENSG00000055609;ensembl_tx=ENST00000424877;identifier=KMT2C
chr7	152150899	152151007	KMT2C-9	KMT2C	108	ensembl_gn=KMT2C;ensembl_gene_id=ENSG00000055609;ensembl_tx=ENST00000262189;identifier=KMT2C;ensembl_gn=KMT2C;ensembl_gene_id=ENSG00000055609;ensembl_tx=ENST00000355193;identifier=KMT2C;ensembl_gn=KMT2C;ensembl_gene_id=ENSG00000055609;ensembl_tx=ENST00000360104;identifier=KMT2C;ensembl_gn=KMT2C;ensembl_gene_id=ENSG00000055609;ensembl_tx=ENST00000424877;identifier=KMT2C
chr7	152151441	152151581	KMT2C-10	KMT2C	140	ensembl_gn=KMT2C;ensembl_gene_id=ENSG00000055609;ensembl_tx=ENST00000262189;identifier=KMT2C;ensembl_gn=KMT2C;ensembl_gene_id=ENSG00000055609;ensembl_tx=ENST00000355193;identifier=KMT2C;ensembl_gn=KMT2C;ensembl_gene_id=ENSG00000055609;ensembl_tx=ENST00000360104;identifier=KMT2C;ensembl_gn=KMT2C;ensembl_gene_id=ENSG00000055609;ensembl_tx=ENST00000424877;identifier=KMT2C
chr7	152152704	152152954	KMT2C-11	KMT2C	250	ensembl_gn=KMT2C;ensembl_gene_id=ENSG00000055609;ensembl_tx=ENST00000262189;identifier=KMT2C;ensembl_gn=KMT2C;ensembl_gene_id=ENSG00000055609;ensembl_tx=ENST00000355193;identifier=KMT2C;ensembl_gn=KMT2C;ensembl_gene_id=ENSG00000055609;ensembl_tx=ENST00000360104;identifier=KMT2C;ensembl_gn=KMT2C;ensembl_gene_id=ENSG00000055609;ensembl_tx=ENST00000418061;identifier=KMT2C;ensembl_gn=KMT2C;ensembl_ge…
chr7	152154009	152154146	KMT2C-12	KMT2C	137	ensembl_gn=KMT2C;ensembl_gene_id=ENSG00000055609;ensembl_tx=ENST00000262189;identifier=KMT2C;ensembl_gn=KMT2C;ensembl_gene_id=ENSG00000055609;ensembl_tx=ENST00000355193;identifier=KMT2C;ensembl_gn=KMT2C;ensembl_gene_id=ENSG00000055609;ensembl_tx=ENST00000360104;identifier=KMT2C;ensembl_gn=KMT2C;ensembl_gene_id=ENSG00000055609;ensembl_tx=ENST00000418061;identifier=KMT2C;ensembl_gn=KMT2C;ensembl_ge…
chr7	152154266	152154445	KMT2C-13	KMT2C	179	ensembl_gn=KMT2C;ensembl_gene_id=ENSG00000055609;ensembl_tx=ENST00000262189;identifier=KMT2C;ensembl_gn=KMT2C;ensembl_gene_id=ENSG00000055609;ensembl_tx=ENST00000355193;identifier=KMT2C;ensembl_gn=KMT2C;ensembl_gene_id=ENSG00000055609;ensembl_tx=ENST00000360104;identifier=KMT2C;ensembl_gn=KMT2C;ensembl_gene_id=ENSG00000055609;ensembl_tx=ENST00000418061;identifier=KMT2C;ensembl_gn=KMT2C;ensembl_ge…
chr7	152155909	152156057	KMT2C-14	KMT2C	148	ensembl_gn=KMT2C;ensembl_gene_id=ENSG00000055609;ensembl_tx=ENST00000262189;identifier=KMT2C;ensembl_gn=KMT2C;ensembl_gene_id=ENSG00000055609;ensembl_tx=ENST00000355193;identifier=KMT2C;ensembl_gn=KMT2C;ensembl_gene_id=ENSG00000055609;ensembl_tx=ENST00000360104;identifier=KMT2C;ensembl_gn=KMT2C;ensembl_gene_id=ENSG00000055609;ensembl_tx=ENST00000418061;identifier=KMT2C;ensembl_gn=KMT2C;ensembl_ge…
chr7	152156204	152156346	KMT2C-15	KMT2C	142	ensembl_gn=KMT2C;ensembl_gene_id=ENSG00000055609;ensembl_tx=ENST00000262189;identifier=KMT2C;ensembl_gn=KMT2C;ensembl_gene_id=ENSG00000055609;ensembl_tx=ENST00000355193;identifier=KMT2C;ensembl_gn=KMT2C;ensembl_gene_id=ENSG00000055609;ensembl_tx=ENST00000360104;identifier=KMT2C;ensembl_gn=KMT2C;ensembl_gene_id=ENSG00000055609;ensembl_tx=ENST00000418061;identifier=KMT2C;ensembl_gn=KMT2C;ensembl_ge…
chr7	152157760	152157925	KMT2C-16	KMT2C	165	ensembl_gn=KMT2C;ensembl_gene_id=ENSG00000055609;ensembl_tx=ENST00000360104;identifier=KMT2C;ensembl_gn=KMT2C;ensembl_gene_id=ENSG00000055609;ensembl_tx=ENST00000424877;identifier=KMT2C
chr7	152158862	152159072	KMT2C-17	KMT2C	210	ensembl_gn=KMT2C;ensembl_gene_id=ENSG00000055609;ensembl_tx=ENST00000262189;identifier=KMT2C;ensembl_gn=KMT2C;ensembl_gene_id=ENSG00000055609;ensembl_tx=ENST00000355193;identifier=KMT2C;ensembl_gn=KMT2C;ensembl_gene_id=ENSG00000055609;ensembl_tx=ENST00000360104;identifier=KMT2C;ensembl_gn=KMT2C;ensembl_gene_id=ENSG00000055609;ensembl_tx=ENST00000424877;identifier=KMT2C
chr7	152162116	152163826	KMT2C-18	KMT2C	1710	ensembl_gn=KMT2C;ensembl_gene_id=ENSG00000055609;ensembl_tx=ENST00000262189;identifier=KMT2C;ensembl_gn=KMT2C;ensembl_gene_id=ENSG00000055609;ensembl_tx=ENST00000355193;identifier=KMT2C;ensembl_gn=KMT2C;ensembl_gene_id=ENSG00000055609;ensembl_tx=ENST00000360104;identifier=KMT2C;ensembl_gn=KMT2C;ensembl_gene_id=ENSG00000055609;ensembl_tx=ENST00000418061;identifier=KMT2C;ensembl_gn=KMT2C;ensembl_ge…
chr7	152167145	152167378	KMT2C-19	KMT2C	233	ensembl_gn=KMT2C;ensembl_gene_id=ENSG00000055609;ensembl_tx=ENST00000262189;identifier=KMT2C;ensembl_gn=KMT2C;ensembl_gene_id=ENSG00000055609;ensembl_tx=ENST00000355193;identifier=KMT2C;ensembl_gn=KMT2C;ensembl_gene_id=ENSG00000055609;ensembl_tx=ENST00000360104;identifier=KMT2C
chr7	152169167	152169267	KMT2C-20	KMT2C	100	ensembl_gn=KMT2C;ensembl_gene_id=ENSG00000055609;ensembl_tx=ENST00000262189;identifier=KMT2C;ensembl_gn=KMT2C;ensembl_gene_id=ENSG00000055609;ensembl_tx=ENST00000355193;identifier=KMT2C;ensembl_gn=KMT2C;ensembl_gene_id=ENSG00000055609;ensembl_tx=ENST00000360104;identifier=KMT2C
chr7	152171253	152171353	KMT2C-21	KMT2C	100	ensembl_gn=KMT2C;ensembl_gene_id=ENSG00000055609;ensembl_tx=ENST00000262189;identifier=KMT2C;ensembl_gn=KMT2C;ensembl_gene_id=ENSG00000055609;ensembl_tx=ENST00000355193;identifier=KMT2C;ensembl_gn=KMT2C;ensembl_gene_id=ENSG00000055609;ensembl_tx=ENST00000360104;identifier=KMT2C
chr7	152174130	152174242	KMT2C-22	KMT2C	112	ensembl_gn=KMT2C;ensembl_gene_id=ENSG00000055609;ensembl_tx=ENST00000262189;identifier=KMT2C;ensembl_gn=KMT2C;ensembl_gene_id=ENSG00000055609;ensembl_tx=ENST00000355193;identifier=KMT2C;ensembl_gn=KMT2C;ensembl_gene_id=ENSG00000055609;ensembl_tx=ENST00000360104;identifier=KMT2C
chr7	152176190	152178010	KMT2C-23	KMT2C	1820	ensembl_gn=KMT2C;ensembl_gene_id=ENSG00000055609;ensembl_tx=ENST00000262189;identifier=KMT2C;ensembl_gn=KMT2C;ensembl_gene_id=ENSG00000055609;ensembl_tx=ENST00000355193;identifier=KMT2C;ensembl_gn=KMT2C;ensembl_gene_id=ENSG00000055609;ensembl_tx=ENST00000360104;identifier=KMT2C;ensembl_gn=KMT2C;ensembl_gene_id=ENSG00000055609;ensembl_tx=ENST00000558665;identifier=KMT2C
chr7	152179833	152180126	KMT2C-24	KMT2C	293	ensembl_gn=KMT2C;ensembl_gene_id=ENSG00000055609;ensembl_tx=ENST00000262189;identifier=KMT2C;ensembl_gn=KMT2C;ensembl_gene_id=ENSG00000055609;ensembl_tx=ENST00000355193;identifier=KMT2C;ensembl_gn=KMT2C;ensembl_gene_id=ENSG00000055609;ensembl_tx=ENST00000558665;identifier=KMT2C
chr7	152180710	152182594	KMT2C-25	KMT2C	1884	ensembl_gn=KMT2C;ensembl_gene_id=ENSG00000055609;ensembl_tx=ENST00000262189;identifier=KMT2C;ensembl_gn=KMT2C;ensembl_gene_id=ENSG00000055609;ensembl_tx=ENST00000355193;identifier=KMT2C;ensembl_gn=KMT2C;ensembl_gene_id=ENSG00000055609;ensembl_tx=ENST00000558665;identifier=KMT2C
chr7	152182973	152183156	KMT2C-26	KMT2C	183	ensembl_gn=KMT2C;ensembl_gene_id=ENSG00000055609;ensembl_tx=ENST00000262189;identifier=KMT2C;ensembl_gn=KMT2C;ensembl_gene_id=ENSG00000055609;ensembl_tx=ENST00000355193;identifier=KMT2C
chr7	152185544	152185644	KMT2C-27	KMT2C	100	ensembl_gn=KMT2C;ensembl_gene_id=ENSG00000055609;ensembl_tx=ENST00000262189;identifier=KMT2C;ensembl_gn=KMT2C;ensembl_gene_id=ENSG00000055609;ensembl_tx=ENST00000355193;identifier=KMT2C
chr7	152187261	152187476	KMT2C-28	KMT2C	215	ensembl_gn=KMT2C;ensembl_gene_id=ENSG00000055609;ensembl_tx=ENST00000262189;identifier=KMT2C;ensembl_gn=KMT2C;ensembl_gene_id=ENSG00000055609;ensembl_tx=ENST00000355193;identifier=KMT2C
chr7	152187714	152187847	KMT2C-29	KMT2C	133	ensembl_gn=KMT2C;ensembl_gene_id=ENSG00000055609;ensembl_tx=ENST00000262189;identifier=KMT2C;ensembl_gn=KMT2C;ensembl_gene_id=ENSG00000055609;ensembl_tx=ENST00000355193;identifier=KMT2C
chr7	152194008	152194295	KMT2C-30	KMT2C	287	chr7:152194008-152194295
chr7	152194439	152194568	KMT2C-31	KMT2C	129	ensembl_gn=KMT2C;ensembl_gene_id=ENSG00000055609;ensembl_tx=ENST00000262189;identifier=KMT2C;ensembl_gn=KMT2C;ensembl_gene_id=ENSG00000055609;ensembl_tx=ENST00000355193;identifier=KMT2C
chr7	152195906	152196011	KMT2C-32	KMT2C	105	ensembl_gn=KMT2C;ensembl_gene_id=ENSG00000055609;ensembl_tx=ENST00000262189;identifier=KMT2C;ensembl_gn=KMT2C;ensembl_gene_id=ENSG00000055609;ensembl_tx=ENST00000355193;identifier=KMT2C
chr7	152199278	152199459	KMT2C-33	KMT2C	181	ensembl_gn=KMT2C;ensembl_gene_id=ENSG00000055609;ensembl_tx=ENST00000262189;identifier=KMT2C;ensembl_gn=KMT2C;ensembl_gene_id=ENSG00000055609;ensembl_tx=ENST00000355193;identifier=KMT2C
chr7	152202933	152203064	KMT2C-34	KMT2C	131	ensembl_gn=KMT2C;ensembl_gene_id=ENSG00000055609;ensembl_tx=ENST00000262189;identifier=KMT2C;ensembl_gn=KMT2C;ensembl_gene_id=ENSG00000055609;ensembl_tx=ENST00000355193;identifier=KMT2C
chr7	152205105	152205225	KMT2C-35	KMT2C	120	ensembl_gn=KMT2C;ensembl_gene_id=ENSG00000055609;ensembl_tx=ENST00000262189;identifier=KMT2C;ensembl_gn=KMT2C;ensembl_gene_id=ENSG00000055609;ensembl_tx=ENST00000355193;identifier=KMT2C
chr7	152207299	152207428	KMT2C-36	KMT2C	129	ensembl_gn=KMT2C;ensembl_gene_id=ENSG00000055609;ensembl_tx=ENST00000262189;identifier=KMT2C;ensembl_gn=KMT2C;ensembl_gene_id=ENSG00000055609;ensembl_tx=ENST00000355193;identifier=KMT2C
chr7	152220522	152220735	KMT2C-37	KMT2C	213	ensembl_gn=KMT2C;ensembl_gene_id=ENSG00000055609;ensembl_tx=ENST00000262189;identifier=KMT2C;ensembl_gn=KMT2C;ensembl_gene_id=ENSG00000055609;ensembl_tx=ENST00000355193;identifier=KMT2C
chr7	152221983	152222083	KMT2C-38	KMT2C	100	ensembl_gn=KMT2C;ensembl_gene_id=ENSG00000055609;ensembl_tx=ENST00000262189;identifier=KMT2C;ensembl_gn=KMT2C;ensembl_gene_id=ENSG00000055609;ensembl_tx=ENST00000355193;identifier=KMT2C
chr7	152222572	152222682	KMT2C-39	KMT2C	110	ensembl_gn=KMT2C;ensembl_gene_id=ENSG00000055609;ensembl_tx=ENST00000262189;identifier=KMT2C;ensembl_gn=KMT2C;ensembl_gene_id=ENSG00000055609;ensembl_tx=ENST00000355193;identifier=KMT2C
chr7	152224014	152224179	KMT2C-40	KMT2C	165	ensembl_gn=KMT2C;ensembl_gene_id=ENSG00000055609;ensembl_tx=ENST00000262189;identifier=KMT2C;ensembl_gn=KMT2C;ensembl_gene_id=ENSG00000055609;ensembl_tx=ENST00000355193;identifier=KMT2C;ensembl_gn=KMT2C;ensembl_gene_id=ENSG00000055609;ensembl_tx=ENST00000418673;identifier=KMT2C
chr7	152224434	152224616	KMT2C-41	KMT2C	182	ensembl_gn=KMT2C;ensembl_gene_id=ENSG00000055609;ensembl_tx=ENST00000262189;identifier=KMT2C;ensembl_gn=KMT2C;ensembl_gene_id=ENSG00000055609;ensembl_tx=ENST00000355193;identifier=KMT2C;ensembl_gn=KMT2C;ensembl_gene_id=ENSG00000055609;ensembl_tx=ENST00000418673;identifier=KMT2C
chr7	152229922	152230027	KMT2C-42	KMT2C	105	ensembl_gn=KMT2C;ensembl_gene_id=ENSG00000055609;ensembl_tx=ENST00000262189;identifier=KMT2C;ensembl_gn=KMT2C;ensembl_gene_id=ENSG00000055609;ensembl_tx=ENST00000355193;identifier=KMT2C;ensembl_gn=KMT2C;ensembl_gene_id=ENSG00000055609;ensembl_tx=ENST00000418673;identifier=KMT2C
chr7	152230219	152230321	KMT2C-43	KMT2C	102	ensembl_gn=KMT2C;ensembl_gene_id=ENSG00000055609;ensembl_tx=ENST00000262189;identifier=KMT2C;ensembl_gn=KMT2C;ensembl_gene_id=ENSG00000055609;ensembl_tx=ENST00000355193;identifier=KMT2C;ensembl_gn=KMT2C;ensembl_gene_id=ENSG00000055609;ensembl_tx=ENST00000418673;identifier=KMT2C
chr7	152235816	152235933	KMT2C-44	KMT2C	117	ensembl_gn=KMT2C;ensembl_gene_id=ENSG00000055609;ensembl_tx=ENST00000262189;identifier=KMT2C;ensembl_gn=KMT2C;ensembl_gene_id=ENSG00000055609;ensembl_tx=ENST00000355193;identifier=KMT2C;ensembl_gn=KMT2C;ensembl_gene_id=ENSG00000055609;ensembl_tx=ENST00000418673;identifier=KMT2C
chr7	152238706	152238826	KMT2C-45	KMT2C	120	ensembl_gn=KMT2C;ensembl_gene_id=ENSG00000055609;ensembl_tx=ENST00000262189;identifier=KMT2C;ensembl_gn=KMT2C;ensembl_gene_id=ENSG00000055609;ensembl_tx=ENST00000355193;identifier=KMT2C
chr7	152247901	152248620	KMT2C-46	KMT2C	719	ensembl_gn=KMT2C;ensembl_gene_id=ENSG00000055609;ensembl_tx=ENST00000262189;identifier=KMT2C;ensembl_gn=KMT2C;ensembl_gene_id=ENSG00000055609;ensembl_tx=ENST00000355193;identifier=KMT2C;ensembl_gn=KMT2C;ensembl_gene_id=ENSG00000055609;ensembl_tx=ENST00000418673;identifier=KMT2C;ensembl_gn=KMT2C;ensembl_gene_id=ENSG00000055609;ensembl_tx=ENST00000558084;identifier=KMT2C
chr7	152249864	152249964	KMT2C-47	KMT2C	100	ensembl_gn=KMT2C;ensembl_gene_id=ENSG00000055609;ensembl_tx=ENST00000262189;identifier=KMT2C;ensembl_gn=KMT2C;ensembl_gene_id=ENSG00000055609;ensembl_tx=ENST00000355193;identifier=KMT2C;ensembl_gn=KMT2C;ensembl_gene_id=ENSG00000055609;ensembl_tx=ENST00000558084;identifier=KMT2C
chr7	152250852	152250966	KMT2C-48	KMT2C	114	ensembl_gn=KMT2C;ensembl_gene_id=ENSG00000055609;ensembl_tx=ENST00000262189;identifier=KMT2C;ensembl_gn=KMT2C;ensembl_gene_id=ENSG00000055609;ensembl_tx=ENST00000355193;identifier=KMT2C;ensembl_gn=KMT2C;ensembl_gene_id=ENSG00000055609;ensembl_tx=ENST00000558084;identifier=KMT2C
chr7	152251938	152252090	KMT2C-49	KMT2C	152	ensembl_gn=KMT2C;ensembl_gene_id=ENSG00000055609;ensembl_tx=ENST00000262189;identifier=KMT2C;ensembl_gn=KMT2C;ensembl_gene_id=ENSG00000055609;ensembl_tx=ENST00000355193;identifier=KMT2C;ensembl_gn=KMT2C;ensembl_gene_id=ENSG00000055609;ensembl_tx=ENST00000558084;identifier=KMT2C
chr7	152252545	152252715	KMT2C-50	KMT2C	170	ensembl_gn=KMT2C;ensembl_gene_id=ENSG00000055609;ensembl_tx=ENST00000262189;identifier=KMT2C;ensembl_gn=KMT2C;ensembl_gene_id=ENSG00000055609;ensembl_tx=ENST00000355193;identifier=KMT2C;ensembl_gn=KMT2C;ensembl_gene_id=ENSG00000055609;ensembl_tx=ENST00000558084;identifier=KMT2C
chr7	152263015	152263130	KMT2C-51	KMT2C	115	ensembl_gn=KMT2C;ensembl_gene_id=ENSG00000055609;ensembl_tx=ENST00000262189;identifier=KMT2C;ensembl_gn=KMT2C;ensembl_gene_id=ENSG00000055609;ensembl_tx=ENST00000355193;identifier=KMT2C;ensembl_gn=KMT2C;ensembl_gene_id=ENSG00000055609;ensembl_tx=ENST00000558084;identifier=KMT2C
chr7	152265037	152265209	KMT2C-52	KMT2C	172	ensembl_gn=KMT2C;ensembl_gene_id=ENSG00000055609;ensembl_tx=ENST00000262189;identifier=KMT2C;ensembl_gn=KMT2C;ensembl_gene_id=ENSG00000055609;ensembl_tx=ENST00000355193;identifier=KMT2C;ensembl_gn=KMT2C;ensembl_gene_id=ENSG00000055609;ensembl_tx=ENST00000558084;identifier=KMT2C
chr7	152273704	152273867	KMT2C-53	KMT2C	163	ensembl_gn=KMT2C;ensembl_gene_id=ENSG00000055609;ensembl_tx=ENST00000262189;identifier=KMT2C;ensembl_gn=KMT2C;ensembl_gene_id=ENSG00000055609;ensembl_tx=ENST00000355193;identifier=KMT2C;ensembl_gn=KMT2C;ensembl_gene_id=ENSG00000055609;ensembl_tx=ENST00000558084;identifier=KMT2C
chr7	152309965	152310075	KMT2C-54	KMT2C	110	ensembl_gn=KMT2C;ensembl_gene_id=ENSG00000055609;ensembl_tx=ENST00000262189;identifier=KMT2C;ensembl_gn=KMT2C;ensembl_gene_id=ENSG00000055609;ensembl_tx=ENST00000355193;identifier=KMT2C;ensembl_gn=KMT2C;ensembl_gene_id=ENSG00000055609;ensembl_tx=ENST00000558084;identifier=KMT2C
chr7	152311797	152311946	KMT2C-55	KMT2C	149	ensembl_gn=KMT2C;ensembl_gene_id=ENSG00000055609;ensembl_tx=ENST00000262189;identifier=KMT2C;ensembl_gn=KMT2C;ensembl_gene_id=ENSG00000055609;ensembl_tx=ENST00000355193;identifier=KMT2C;ensembl_gn=KMT2C;ensembl_gene_id=ENSG00000055609;ensembl_tx=ENST00000558084;identifier=KMT2C
chr7	152315137	152315338	KMT2C-56	KMT2C	201	ensembl_gn=KMT2C;ensembl_gene_id=ENSG00000055609;ensembl_tx=ENST00000262189;identifier=KMT2C;ensembl_gn=KMT2C;ensembl_gene_id=ENSG00000055609;ensembl_tx=ENST00000355193;identifier=KMT2C;ensembl_gn=KMT2C;ensembl_gene_id=ENSG00000055609;ensembl_tx=ENST00000452749;identifier=KMT2C;ensembl_gn=KMT2C;ensembl_gene_id=ENSG00000055609;ensembl_tx=ENST00000558084;identifier=KMT2C
chr7	152330600	152330742	KMT2C-57	KMT2C	142	ensembl_gn=KMT2C;ensembl_gene_id=ENSG00000055609;ensembl_tx=ENST00000262189;identifier=KMT2C;ensembl_gn=KMT2C;ensembl_gene_id=ENSG00000055609;ensembl_tx=ENST00000355193;identifier=KMT2C;ensembl_gn=KMT2C;ensembl_gene_id=ENSG00000055609;ensembl_tx=ENST00000452749;identifier=KMT2C;ensembl_gn=KMT2C;ensembl_gene_id=ENSG00000055609;ensembl_tx=ENST00000558084;identifier=KMT2C
chr7	152358581	152358681	KMT2C-58	KMT2C	100	ensembl_gn=KMT2C;ensembl_gene_id=ENSG00000055609;ensembl_tx=ENST00000262189;identifier=KMT2C;ensembl_gn=KMT2C;ensembl_gene_id=ENSG00000055609;ensembl_tx=ENST00000355193;identifier=KMT2C;ensembl_gn=KMT2C;ensembl_gene_id=ENSG00000055609;ensembl_tx=ENST00000452749;identifier=KMT2C;ensembl_gn=KMT2C;ensembl_gene_id=ENSG00000055609;ensembl_tx=ENST00000558084;identifier=KMT2C
chr7	152435625	152435786	KMT2C-59	KMT2C	161	ensembl_gn=KMT2C;ensembl_gene_id=ENSG00000055609;ensembl_tx=ENST00000262189;identifier=KMT2C;ensembl_gn=KMT2C;ensembl_gene_id=ENSG00000055609;ensembl_tx=ENST00000355193;identifier=KMT2C;ensembl_gn=KMT2C;ensembl_gene_id=ENSG00000055609;ensembl_tx=ENST00000452749;identifier=KMT2C;ensembl_gn=KMT2C;ensembl_gene_id=ENSG00000055609;ensembl_tx=ENST00000558084;identifier=KMT2C
chr8	89971092	89971313	rs1187082186_rs777460725-1	Polymorphism	221	identifier=rs1187082186-rs777460725
chr8	116847502	116847691	RAD21-1	RAD21	189	ensembl_gn=RAD21;ensembl_gene_id=ENSG00000164754;ensembl_tx=ENST00000297338;identifier=RAD21;ensembl_gn=RAD21;ensembl_gene_id=ENSG00000164754;ensembl_tx=ENST00000517749;identifier=RAD21;ensembl_gn=RAD21;ensembl_gene_id=ENSG00000164754;ensembl_tx=ENST00000518055;identifier=RAD21;ensembl_gn=RAD21;ensembl_gene_id=ENSG00000164754;ensembl_tx=ENST00000523986;identifier=RAD21
chr8	116848937	116849037	RAD21-2	RAD21	100	ensembl_gn=RAD21;ensembl_gene_id=ENSG00000164754;ensembl_tx=ENST00000297338;identifier=RAD21;ensembl_gn=RAD21;ensembl_gene_id=ENSG00000164754;ensembl_tx=ENST00000517749;identifier=RAD21;ensembl_gn=RAD21;ensembl_gene_id=ENSG00000164754;ensembl_tx=ENST00000518055;identifier=RAD21;ensembl_gn=RAD21;ensembl_gene_id=ENSG00000164754;ensembl_tx=ENST00000523986;identifier=RAD21
chr8	116850617	116850767	RAD21-3	RAD21	150	ensembl_gn=RAD21;ensembl_gene_id=ENSG00000164754;ensembl_tx=ENST00000297338;identifier=RAD21;ensembl_gn=RAD21;ensembl_gene_id=ENSG00000164754;ensembl_tx=ENST00000518055;identifier=RAD21;ensembl_gn=RAD21;ensembl_gene_id=ENSG00000164754;ensembl_tx=ENST00000523986;identifier=RAD21
chr8	116851947	116852096	RAD21-4	RAD21	149	ensembl_gn=RAD21;ensembl_gene_id=ENSG00000164754;ensembl_tx=ENST00000297338;identifier=RAD21;ensembl_gn=RAD21;ensembl_gene_id=ENSG00000164754;ensembl_tx=ENST00000518055;identifier=RAD21
chr8	116852548	116852708	RAD21-5	RAD21	160	ensembl_gn=RAD21;ensembl_gene_id=ENSG00000164754;ensembl_tx=ENST00000297338;identifier=RAD21
chr8	116854244	116854468	RAD21-6	RAD21	224	ensembl_gn=RAD21;ensembl_gene_id=ENSG00000164754;ensembl_tx=ENST00000297338;identifier=RAD21
chr8	116856165	116856288	RAD21-7	RAD21	123	ensembl_gn=RAD21;ensembl_gene_id=ENSG00000164754;ensembl_tx=ENST00000297338;identifier=RAD21
chr8	116856645	116856771	RAD21-8	RAD21	126	ensembl_gn=RAD21;ensembl_gene_id=ENSG00000164754;ensembl_tx=ENST00000297338;identifier=RAD21
chr8	116857266	116857473	RAD21-9	RAD21	207	ensembl_gn=RAD21;ensembl_gene_id=ENSG00000164754;ensembl_tx=ENST00000297338;identifier=RAD21;ensembl_gn=RAD21;ensembl_gene_id=ENSG00000164754;ensembl_tx=ENST00000517485;identifier=RAD21;ensembl_gn=RAD21;ensembl_gene_id=ENSG00000164754;ensembl_tx=ENST00000520992;identifier=RAD21
chr8	116858351	116858458	RAD21-10	RAD21	107	ensembl_gn=RAD21;ensembl_gene_id=ENSG00000164754;ensembl_tx=ENST00000297338;identifier=RAD21;ensembl_gn=RAD21;ensembl_gene_id=ENSG00000164754;ensembl_tx=ENST00000517485;identifier=RAD21;ensembl_gn=RAD21;ensembl_gene_id=ENSG00000164754;ensembl_tx=ENST00000520992;identifier=RAD21
chr8	116861840	116861940	RAD21-11	RAD21	100	ensembl_gn=RAD21;ensembl_gene_id=ENSG00000164754;ensembl_tx=ENST00000297338;identifier=RAD21;ensembl_gn=RAD21;ensembl_gene_id=ENSG00000164754;ensembl_tx=ENST00000517485;identifier=RAD21;ensembl_gn=RAD21;ensembl_gene_id=ENSG00000164754;ensembl_tx=ENST00000519837;identifier=RAD21;ensembl_gn=RAD21;ensembl_gene_id=ENSG00000164754;ensembl_tx=ENST00000520992;identifier=RAD21;ensembl_gn=RAD21;ensembl_ge…
chr8	116863129	116863259	RAD21-12	RAD21	130	ensembl_gn=RAD21;ensembl_gene_id=ENSG00000164754;ensembl_tx=ENST00000297338;identifier=RAD21;ensembl_gn=RAD21;ensembl_gene_id=ENSG00000164754;ensembl_tx=ENST00000517485;identifier=RAD21;ensembl_gn=RAD21;ensembl_gene_id=ENSG00000164754;ensembl_tx=ENST00000519837;identifier=RAD21;ensembl_gn=RAD21;ensembl_gene_id=ENSG00000164754;ensembl_tx=ENST00000520992;identifier=RAD21;ensembl_gn=RAD21;ensembl_ge…
chr8	116866585	116866729	RAD21-13	RAD21	144	ensembl_gn=RAD21;ensembl_gene_id=ENSG00000164754;ensembl_tx=ENST00000297338;identifier=RAD21;ensembl_gn=RAD21;ensembl_gene_id=ENSG00000164754;ensembl_tx=ENST00000517485;identifier=RAD21;ensembl_gn=RAD21;ensembl_gene_id=ENSG00000164754;ensembl_tx=ENST00000519837;identifier=RAD21;ensembl_gn=RAD21;ensembl_gene_id=ENSG00000164754;ensembl_tx=ENST00000520992;identifier=RAD21;ensembl_gn=RAD21;ensembl_ge…
chr8	127736558	127736658	MYC-1	MYC	100	ensembl_gn=MYC;ensembl_gene_id=ENSG00000136997;ensembl_tx=ENST00000517291;identifier=MYC;ensembl_gn=MYC;ensembl_gene_id=ENSG00000136997;ensembl_tx=ENST00000524013;identifier=MYC;ensembl_gn=MYC;ensembl_gene_id=ENSG00000136997;ensembl_tx=ENST00000613283;identifier=MYC;ensembl_gn=MYC;ensembl_gene_id=ENSG00000136997;ensembl_tx=ENST00000621592;identifier=MYC
chr8	127738247	127739019	MYC-2	MYC	772	ensembl_gn=MYC;ensembl_gene_id=ENSG00000136997;ensembl_tx=ENST00000259523;identifier=MYC;ensembl_gn=MYC;ensembl_gene_id=ENSG00000136997;ensembl_tx=ENST00000377970;identifier=MYC;ensembl_gn=MYC;ensembl_gene_id=ENSG00000136997;ensembl_tx=ENST00000517291;identifier=MYC;ensembl_gn=MYC;ensembl_gene_id=ENSG00000136997;ensembl_tx=ENST00000520751;identifier=MYC;ensembl_gn=MYC;ensembl_gene_id=ENSG00000136…
chr8	127740395	127740955	MYC-3	MYC	560	ensembl_gn=MYC;ensembl_gene_id=ENSG00000136997;ensembl_tx=ENST00000259523;identifier=MYC;ensembl_gn=MYC;ensembl_gene_id=ENSG00000136997;ensembl_tx=ENST00000377970;identifier=MYC;ensembl_gn=MYC;ensembl_gene_id=ENSG00000136997;ensembl_tx=ENST00000524013;identifier=MYC;ensembl_gn=MYC;ensembl_gene_id=ENSG00000136997;ensembl_tx=ENST00000613283;identifier=MYC;ensembl_gn=MYC;ensembl_gene_id=ENSG00000136…
chr9	5021987	5022213	JAK2-1	JAK2	226	ensembl_gn=JAK2;ensembl_gene_id=ENSG00000096968;ensembl_tx=ENST00000381652;identifier=JAK2
chr9	5029782	5029906	JAK2-2	JAK2	124	ensembl_gn=JAK2;ensembl_gene_id=ENSG00000096968;ensembl_tx=ENST00000381652;identifier=JAK2
chr9	5044402	5044520	JAK2-3	JAK2	118	ensembl_gn=JAK2;ensembl_gene_id=ENSG00000096968;ensembl_tx=ENST00000381652;identifier=JAK2
chr9	5050685	5050831	JAK2-4	JAK2	146	ensembl_gn=JAK2;ensembl_gene_id=ENSG00000096968;ensembl_tx=ENST00000381652;identifier=JAK2
chr9	5054562	5054884	JAK2-5	JAK2	322	ensembl_gn=JAK2;ensembl_gene_id=ENSG00000096968;ensembl_tx=ENST00000381652;identifier=JAK2
chr9	5055668	5055788	JAK2-6	JAK2	120	ensembl_gn=JAK2;ensembl_gene_id=ENSG00000096968;ensembl_tx=ENST00000381652;identifier=JAK2
chr9	5064882	5065040	JAK2-7	JAK2	158	ensembl_gn=JAK2;ensembl_gene_id=ENSG00000096968;ensembl_tx=ENST00000381652;identifier=JAK2
chr9	5066677	5066789	JAK2-8	JAK2	112	ensembl_gn=JAK2;ensembl_gene_id=ENSG00000096968;ensembl_tx=ENST00000381652;identifier=JAK2
chr9	5069021	5069208	JAK2-9	JAK2	187	ensembl_gn=JAK2;ensembl_gene_id=ENSG00000096968;ensembl_tx=ENST00000381652;identifier=JAK2
chr9	5069924	5070052	JAK2-10	JAK2	128	ensembl_gn=JAK2;ensembl_gene_id=ENSG00000096968;ensembl_tx=ENST00000381652;identifier=JAK2
chr9	5072491	5072626	JAK2-11	JAK2	135	ensembl_gn=JAK2;ensembl_gene_id=ENSG00000096968;ensembl_tx=ENST00000381652;identifier=JAK2
chr9	5073691	5073791	JAK2-12	JAK2	100	ensembl_gn=JAK2;ensembl_gene_id=ENSG00000096968;ensembl_tx=ENST00000381652;identifier=JAK2
chr9	5077452	5077580	JAK2-13	JAK2	128	ensembl_gn=JAK2;ensembl_gene_id=ENSG00000096968;ensembl_tx=ENST00000381652;identifier=JAK2
chr9	5078305	5078444	JAK2-14	JAK2	139	ensembl_gn=JAK2;ensembl_gene_id=ENSG00000096968;ensembl_tx=ENST00000381652;identifier=JAK2
chr9	5080228	5080380	JAK2-15	JAK2	152	ensembl_gn=JAK2;ensembl_gene_id=ENSG00000096968;ensembl_tx=ENST00000381652;identifier=JAK2
chr9	5080532	5080683	JAK2-16	JAK2	151	ensembl_gn=JAK2;ensembl_gene_id=ENSG00000096968;ensembl_tx=ENST00000381652;identifier=JAK2
chr9	5081724	5081861	JAK2-17	JAK2	137	ensembl_gn=JAK2;ensembl_gene_id=ENSG00000096968;ensembl_tx=ENST00000381652;identifier=JAK2
chr9	5089673	5089863	JAK2-18	JAK2	190	ensembl_gn=JAK2;ensembl_gene_id=ENSG00000096968;ensembl_tx=ENST00000381652;identifier=JAK2
chr9	5090445	5090570	JAK2-19	JAK2	125	ensembl_gn=JAK2;ensembl_gene_id=ENSG00000096968;ensembl_tx=ENST00000381652;identifier=JAK2
chr9	5090738	5090911	JAK2-20	JAK2	173	ensembl_gn=JAK2;ensembl_gene_id=ENSG00000096968;ensembl_tx=ENST00000381652;identifier=JAK2
chr9	5123003	5123121	JAK2-21	JAK2	118	ensembl_gn=JAK2;ensembl_gene_id=ENSG00000096968;ensembl_tx=ENST00000381652;identifier=JAK2
chr9	5126332	5126446	JAK2-22	JAK2	114	ensembl_gn=JAK2;ensembl_gene_id=ENSG00000096968;ensembl_tx=ENST00000381652;identifier=JAK2
chr9	5126683	5126788	JAK2-23	JAK2	105	ensembl_gn=JAK2;ensembl_gene_id=ENSG00000096968;ensembl_tx=ENST00000381652;identifier=JAK2
chr9	21968177	21968277	CDKN2A-1	CDKN2A	100	ensembl_gn=CDKN2A;ensembl_gene_id=ENSG00000147889;ensembl_tx=ENST00000304494;identifier=CDKN2A;ensembl_gn=CDKN2A;ensembl_gene_id=ENSG00000147889;ensembl_tx=ENST00000361570;identifier=CDKN2A;ensembl_gn=CDKN2A;ensembl_gene_id=ENSG00000147889;ensembl_tx=ENST00000494262;identifier=CDKN2A;ensembl_gn=CDKN2A;ensembl_gene_id=ENSG00000147889;ensembl_tx=ENST00000498628;identifier=CDKN2A;ensembl_gn=CDKN2A;e…
chr9	21968699	21968799	CDKN2A-2	CDKN2A	100	ensembl_gn=CDKN2A;ensembl_gene_id=ENSG00000147889;ensembl_tx=ENST00000498124;identifier=CDKN2A
chr9	21969714	21969814	CDKN2A-3	CDKN2A	100	ensembl_gn=CDKN2A;ensembl_gene_id=ENSG00000147889;ensembl_tx=ENST00000479692;identifier=CDKN2A
chr9	21970893	21971208	CDKN2A-4	CDKN2A	315	ensembl_gn=CDKN2A;ensembl_gene_id=ENSG00000147889;ensembl_tx=ENST00000304494;identifier=CDKN2A;ensembl_gn=CDKN2A;ensembl_gene_id=ENSG00000147889;ensembl_tx=ENST00000361570;identifier=CDKN2A;ensembl_gn=CDKN2A;ensembl_gene_id=ENSG00000147889;ensembl_tx=ENST00000479692;identifier=CDKN2A;ensembl_gn=CDKN2A;ensembl_gene_id=ENSG00000147889;ensembl_tx=ENST00000494262;identifier=CDKN2A;ensembl_gn=CDKN2A;e…
chr9	21974479	21974827	CDKN2A-5	CDKN2A	348	ensembl_gn=CDKN2A;ensembl_gene_id=ENSG00000147889;ensembl_tx=ENST00000304494;identifier=CDKN2A;ensembl_gn=CDKN2A;ensembl_gene_id=ENSG00000147889;ensembl_tx=ENST00000380151;identifier=CDKN2A;ensembl_gn=CDKN2A;ensembl_gene_id=ENSG00000147889;ensembl_tx=ENST00000498124;identifier=CDKN2A;ensembl_gn=CDKN2A;ensembl_gene_id=ENSG00000147889;ensembl_tx=ENST00000579122;identifier=CDKN2A
chr9	21994138	21994331	CDKN2A-6	CDKN2A	193	ensembl_gn=CDKN2A;ensembl_gene_id=ENSG00000147889;ensembl_tx=ENST00000361570;identifier=CDKN2A;ensembl_gn=CDKN2A;ensembl_gene_id=ENSG00000147889;ensembl_tx=ENST00000530628;identifier=CDKN2A;ensembl_gn=CDKN2A;ensembl_gene_id=ENSG00000147889;ensembl_tx=ENST00000579755;identifier=CDKN2A
chr9	83969316	83969475	HNRNPK-1	HNRNPK	159	ensembl_gn=HNRNPK;ensembl_gene_id=ENSG00000165119;ensembl_tx=ENST00000351839;identifier=HNRNPK;ensembl_gn=HNRNPK;ensembl_gene_id=ENSG00000165119;ensembl_tx=ENST00000360384;identifier=HNRNPK;ensembl_gn=HNRNPK;ensembl_gene_id=ENSG00000165119;ensembl_tx=ENST00000376263;identifier=HNRNPK;ensembl_gn=HNRNPK;ensembl_gene_id=ENSG00000165119;ensembl_tx=ENST00000376281;identifier=HNRNPK
chr9	83970154	83970331	HNRNPK-2	HNRNPK	177	ensembl_gn=HNRNPK;ensembl_gene_id=ENSG00000165119;ensembl_tx=ENST00000351839;identifier=HNRNPK;ensembl_gn=HNRNPK;ensembl_gene_id=ENSG00000165119;ensembl_tx=ENST00000360384;identifier=HNRNPK;ensembl_gn=HNRNPK;ensembl_gene_id=ENSG00000165119;ensembl_tx=ENST00000376263;identifier=HNRNPK;ensembl_gn=HNRNPK;ensembl_gene_id=ENSG00000165119;ensembl_tx=ENST00000376281;identifier=HNRNPK;ensembl_gn=HNRNPK;e…
chr9	83970728	83970954	HNRNPK-3	HNRNPK	226	chr9:83970728-83970954
chr9	83971264	83971364	HNRNPK-4	HNRNPK	100	ensembl_gn=HNRNPK;ensembl_gene_id=ENSG00000165119;ensembl_tx=ENST00000351839;identifier=HNRNPK;ensembl_gn=HNRNPK;ensembl_gene_id=ENSG00000165119;ensembl_tx=ENST00000360384;identifier=HNRNPK;ensembl_gn=HNRNPK;ensembl_gene_id=ENSG00000165119;ensembl_tx=ENST00000376263;identifier=HNRNPK;ensembl_gn=HNRNPK;ensembl_gene_id=ENSG00000165119;ensembl_tx=ENST00000376281;identifier=HNRNPK;ensembl_gn=HNRNPK;e…
chr9	83971649	83971749	HNRNPK-5	HNRNPK	100	ensembl_gn=HNRNPK;ensembl_gene_id=ENSG00000165119;ensembl_tx=ENST00000351839;identifier=HNRNPK;ensembl_gn=HNRNPK;ensembl_gene_id=ENSG00000165119;ensembl_tx=ENST00000360384;identifier=HNRNPK;ensembl_gn=HNRNPK;ensembl_gene_id=ENSG00000165119;ensembl_tx=ENST00000376263;identifier=HNRNPK;ensembl_gn=HNRNPK;ensembl_gene_id=ENSG00000165119;ensembl_tx=ENST00000376281;identifier=HNRNPK;ensembl_gn=HNRNPK;e…
chr9	83971881	83972189	HNRNPK-6	HNRNPK	308	ensembl_gn=HNRNPK;ensembl_gene_id=ENSG00000165119;ensembl_tx=ENST00000351839;identifier=HNRNPK;ensembl_gn=HNRNPK;ensembl_gene_id=ENSG00000165119;ensembl_tx=ENST00000360384;identifier=HNRNPK;ensembl_gn=HNRNPK;ensembl_gene_id=ENSG00000165119;ensembl_tx=ENST00000376263;identifier=HNRNPK;ensembl_gn=HNRNPK;ensembl_gene_id=ENSG00000165119;ensembl_tx=ENST00000376281;identifier=HNRNPK;ensembl_gn=HNRNPK;e…
chr9	83972843	83972972	HNRNPK-7	HNRNPK	129	ensembl_gn=HNRNPK;ensembl_gene_id=ENSG00000165119;ensembl_tx=ENST00000351839;identifier=HNRNPK;ensembl_gn=HNRNPK;ensembl_gene_id=ENSG00000165119;ensembl_tx=ENST00000360384;identifier=HNRNPK;ensembl_gn=HNRNPK;ensembl_gene_id=ENSG00000165119;ensembl_tx=ENST00000376263;identifier=HNRNPK;ensembl_gn=HNRNPK;ensembl_gene_id=ENSG00000165119;ensembl_tx=ENST00000376281;identifier=HNRNPK;ensembl_gn=HNRNPK;e…
chr9	83973285	83973399	HNRNPK-8	HNRNPK	114	ensembl_gn=HNRNPK;ensembl_gene_id=ENSG00000165119;ensembl_tx=ENST00000351839;identifier=HNRNPK;ensembl_gn=HNRNPK;ensembl_gene_id=ENSG00000165119;ensembl_tx=ENST00000360384;identifier=HNRNPK;ensembl_gn=HNRNPK;ensembl_gene_id=ENSG00000165119;ensembl_tx=ENST00000376263;identifier=HNRNPK;ensembl_gn=HNRNPK;ensembl_gene_id=ENSG00000165119;ensembl_tx=ENST00000376281;identifier=HNRNPK;ensembl_gn=HNRNPK;e…
chr9	83973887	83973987	HNRNPK-9	HNRNPK	100	ensembl_gn=HNRNPK;ensembl_gene_id=ENSG00000165119;ensembl_tx=ENST00000351839;identifier=HNRNPK;ensembl_gn=HNRNPK;ensembl_gene_id=ENSG00000165119;ensembl_tx=ENST00000360384;identifier=HNRNPK;ensembl_gn=HNRNPK;ensembl_gene_id=ENSG00000165119;ensembl_tx=ENST00000376263;identifier=HNRNPK;ensembl_gn=HNRNPK;ensembl_gene_id=ENSG00000165119;ensembl_tx=ENST00000376281;identifier=HNRNPK
chr9	83974503	83974603	HNRNPK-10	HNRNPK	100	ensembl_gn=HNRNPK;ensembl_gene_id=ENSG00000165119;ensembl_tx=ENST00000351839;identifier=HNRNPK;ensembl_gn=HNRNPK;ensembl_gene_id=ENSG00000165119;ensembl_tx=ENST00000360384;identifier=HNRNPK;ensembl_gn=HNRNPK;ensembl_gene_id=ENSG00000165119;ensembl_tx=ENST00000376263;identifier=HNRNPK;ensembl_gn=HNRNPK;ensembl_gene_id=ENSG00000165119;ensembl_tx=ENST00000376281;identifier=HNRNPK;ensembl_gn=HNRNPK;e…
chr9	83975433	83975533	HNRNPK-11	HNRNPK	100	ensembl_gn=HNRNPK;ensembl_gene_id=ENSG00000165119;ensembl_tx=ENST00000351839;identifier=HNRNPK;ensembl_gn=HNRNPK;ensembl_gene_id=ENSG00000165119;ensembl_tx=ENST00000360384;identifier=HNRNPK;ensembl_gn=HNRNPK;ensembl_gene_id=ENSG00000165119;ensembl_tx=ENST00000376263;identifier=HNRNPK;ensembl_gn=HNRNPK;ensembl_gene_id=ENSG00000165119;ensembl_tx=ENST00000376281;identifier=HNRNPK;ensembl_gn=HNRNPK;e…
chr9	83976973	83977073	HNRNPK-12	HNRNPK	100	ensembl_gn=HNRNPK;ensembl_gene_id=ENSG00000165119;ensembl_tx=ENST00000351839;identifier=HNRNPK;ensembl_gn=HNRNPK;ensembl_gene_id=ENSG00000165119;ensembl_tx=ENST00000360384;identifier=HNRNPK;ensembl_gn=HNRNPK;ensembl_gene_id=ENSG00000165119;ensembl_tx=ENST00000376263;identifier=HNRNPK;ensembl_gn=HNRNPK;ensembl_gene_id=ENSG00000165119;ensembl_tx=ENST00000376281;identifier=HNRNPK;ensembl_gn=HNRNPK;e…
chr9	83977687	83977787	HNRNPK-13	HNRNPK	100	ensembl_gn=HNRNPK;ensembl_gene_id=ENSG00000165119;ensembl_tx=ENST00000351839;identifier=HNRNPK;ensembl_gn=HNRNPK;ensembl_gene_id=ENSG00000165119;ensembl_tx=ENST00000360384;identifier=HNRNPK;ensembl_gn=HNRNPK;ensembl_gene_id=ENSG00000165119;ensembl_tx=ENST00000376263;identifier=HNRNPK;ensembl_gn=HNRNPK;ensembl_gene_id=ENSG00000165119;ensembl_tx=ENST00000376281;identifier=HNRNPK;ensembl_gn=HNRNPK;e…
chr9	83978173	83978273	HNRNPK-14	HNRNPK	100	ensembl_gn=HNRNPK;ensembl_gene_id=ENSG00000165119;ensembl_tx=ENST00000351839;identifier=HNRNPK;ensembl_gn=HNRNPK;ensembl_gene_id=ENSG00000165119;ensembl_tx=ENST00000360384;identifier=HNRNPK;ensembl_gn=HNRNPK;ensembl_gene_id=ENSG00000165119;ensembl_tx=ENST00000376263;identifier=HNRNPK;ensembl_gn=HNRNPK;ensembl_gene_id=ENSG00000165119;ensembl_tx=ENST00000376281;identifier=HNRNPK;ensembl_gn=HNRNPK;e…
chr9	136496073	136497558	NOTCH1-1	NOTCH1	1485	ensembl_gn=NOTCH1;ensembl_gene_id=ENSG00000148400;ensembl_tx=ENST00000277541;identifier=NOTCH1
chr9	136498897	136498997	NOTCH1-2	NOTCH1	100	ensembl_gn=NOTCH1;ensembl_gene_id=ENSG00000148400;ensembl_tx=ENST00000277541;identifier=NOTCH1
chr9	136499111	136499259	NOTCH1-3	NOTCH1	148	ensembl_gn=NOTCH1;ensembl_gene_id=ENSG00000148400;ensembl_tx=ENST00000277541;identifier=NOTCH1
chr9	136500551	136500847	NOTCH1-4	NOTCH1	296	ensembl_gn=NOTCH1;ensembl_gene_id=ENSG00000148400;ensembl_tx=ENST00000277541;identifier=NOTCH1
chr9	136501747	136502094	NOTCH1-5	NOTCH1	347	chr9:136501747-136502094
chr9	136502271	136502488	NOTCH1-6	NOTCH1	217	ensembl_gn=NOTCH1;ensembl_gene_id=ENSG00000148400;ensembl_tx=ENST00000277541;identifier=NOTCH1
chr9	136503181	136503330	NOTCH1-7	NOTCH1	149	ensembl_gn=NOTCH1;ensembl_gene_id=ENSG00000148400;ensembl_tx=ENST00000277541;identifier=NOTCH1
chr9	136504672	136505104	NOTCH1-8	NOTCH1	432	ensembl_gn=NOTCH1;ensembl_gene_id=ENSG00000148400;ensembl_tx=ENST00000277541;identifier=NOTCH1
chr9	136505309	136505881	NOTCH1-9	NOTCH1	572	ensembl_gn=NOTCH1;ensembl_gene_id=ENSG00000148400;ensembl_tx=ENST00000277541;identifier=NOTCH1
chr9	136506526	136506973	NOTCH1-10	NOTCH1	447	chr9:136506526-136506973
chr9	136507304	136507437	NOTCH1-11	NOTCH1	133	ensembl_gn=NOTCH1;ensembl_gene_id=ENSG00000148400;ensembl_tx=ENST00000277541;identifier=NOTCH1
chr9	136507954	136508385	NOTCH1-12	NOTCH1	431	chr9:136507954-136508385
chr9	136508869	136509071	NOTCH1-13	NOTCH1	202	ensembl_gn=NOTCH1;ensembl_gene_id=ENSG00000148400;ensembl_tx=ENST00000277541;identifier=NOTCH1
chr9	136509732	136509961	NOTCH1-14	NOTCH1	229	ensembl_gn=NOTCH1;ensembl_gene_id=ENSG00000148400;ensembl_tx=ENST00000277541;identifier=NOTCH1
chr9	136510652	136510805	NOTCH1-15	NOTCH1	153	ensembl_gn=NOTCH1;ensembl_gene_id=ENSG00000148400;ensembl_tx=ENST00000277541;identifier=NOTCH1
chr9	136511151	136511271	NOTCH1-16	NOTCH1	120	ensembl_gn=NOTCH1;ensembl_gene_id=ENSG00000148400;ensembl_tx=ENST00000277541;identifier=NOTCH1
chr9	136513020	136513134	NOTCH1-17	NOTCH1	114	ensembl_gn=NOTCH1;ensembl_gene_id=ENSG00000148400;ensembl_tx=ENST00000277541;identifier=NOTCH1
chr9	136513391	136513537	NOTCH1-18	NOTCH1	146	ensembl_gn=NOTCH1;ensembl_gene_id=ENSG00000148400;ensembl_tx=ENST00000277541;identifier=NOTCH1
chr9	136514509	136514702	NOTCH1-19	NOTCH1	193	ensembl_gn=NOTCH1;ensembl_gene_id=ENSG00000148400;ensembl_tx=ENST00000277541;identifier=NOTCH1
chr9	136515289	136515716	NOTCH1-20	NOTCH1	427	chr9:136515289-136515716
chr9	136515980	136516094	NOTCH1-21	NOTCH1	114	ensembl_gn=NOTCH1;ensembl_gene_id=ENSG00000148400;ensembl_tx=ENST00000277541;identifier=NOTCH1
chr9	136517271	136517385	NOTCH1-22	NOTCH1	114	ensembl_gn=NOTCH1;ensembl_gene_id=ENSG00000148400;ensembl_tx=ENST00000277541;identifier=NOTCH1
chr9	136517751	136517937	NOTCH1-23	NOTCH1	186	ensembl_gn=NOTCH1;ensembl_gene_id=ENSG00000148400;ensembl_tx=ENST00000277541;identifier=NOTCH1
chr9	136518136	136518292	NOTCH1-24	NOTCH1	156	ensembl_gn=NOTCH1;ensembl_gene_id=ENSG00000148400;ensembl_tx=ENST00000277541;identifier=NOTCH1
chr9	136518590	136518824	NOTCH1-25	NOTCH1	234	ensembl_gn=NOTCH1;ensembl_gene_id=ENSG00000148400;ensembl_tx=ENST00000277541;identifier=NOTCH1
chr9	136519442	136519565	NOTCH1-26	NOTCH1	123	ensembl_gn=NOTCH1;ensembl_gene_id=ENSG00000148400;ensembl_tx=ENST00000277541;identifier=NOTCH1
chr9	136522849	136523188	NOTCH1-27	NOTCH1	339	ensembl_gn=NOTCH1;ensembl_gene_id=ENSG00000148400;ensembl_tx=ENST00000277541;identifier=NOTCH1
chr9	136523716	136523979	NOTCH1-28	NOTCH1	263	ensembl_gn=NOTCH1;ensembl_gene_id=ENSG00000148400;ensembl_tx=ENST00000277541;identifier=NOTCH1
chr9	136544013	136544113	NOTCH1-29	NOTCH1	100	ensembl_gn=NOTCH1;ensembl_gene_id=ENSG00000148400;ensembl_tx=ENST00000277541;identifier=NOTCH1
chr9	136545706	136545806	NOTCH1-30	NOTCH1	100	ensembl_gn=NOTCH1;ensembl_gene_id=ENSG00000148400;ensembl_tx=ENST00000277541;identifier=NOTCH1
chr10	8055655	8055896	GATA3-1	GATA3	241	ensembl_gene_id=ENSG00000107485;ensembl_gn=GATA3;ensembl_tx=ENST00000346208;ensembl_tx=ENST00000379328;ensembl_tx=ENST00000481743;ensembl_tx=ENST00000643001;identifier=GATA3
chr10	8058304	8058841	GATA3-2	GATA3	537	ensembl_gene_id=ENSG00000107485;ensembl_gn=GATA3;ensembl_tx=ENST00000346208;ensembl_tx=ENST00000379328;ensembl_tx=ENST00000481743;identifier=GATA3
chr10	8063992	8064138	GATA3-3	GATA3	146	ensembl_gene_id=ENSG00000107485;ensembl_gn=GATA3;ensembl_tx=ENST00000346208;ensembl_tx=ENST00000379328;identifier=GATA3
chr10	8069472	8069598	GATA3-4	GATA3	126	ensembl_gene_id=ENSG00000107485;ensembl_gn=GATA3;ensembl_tx=ENST00000346208;ensembl_tx=ENST00000379328;identifier=GATA3
chr10	8073738	8074020	GATA3-5	GATA3	282	ensembl_gene_id=ENSG00000107485;ensembl_gn=GATA3;ensembl_tx=ENST00000346208;ensembl_tx=ENST00000379328;identifier=GATA3
chr10	86437527	86437627	WAPAL-1	WAPAL	100	ensembl_gn=WAPAL;ensembl_gene_id=ENSG00000062650;ensembl_tx=ENST00000263070;identifier=WAPAL;ensembl_gn=WAPAL;ensembl_gene_id=ENSG00000062650;ensembl_tx=ENST00000298767;identifier=WAPAL;ensembl_gn=WAPAL;ensembl_gene_id=ENSG00000062650;ensembl_tx=ENST00000372075;identifier=WAPAL;ensembl_gn=WAPAL;ensembl_gene_id=ENSG00000062650;ensembl_tx=ENST00000618527;identifier=WAPAL
chr10	86437917	86438017	WAPAL-2	WAPAL	100	ensembl_gn=WAPAL;ensembl_gene_id=ENSG00000062650;ensembl_tx=ENST00000263070;identifier=WAPAL;ensembl_gn=WAPAL;ensembl_gene_id=ENSG00000062650;ensembl_tx=ENST00000298767;identifier=WAPAL;ensembl_gn=WAPAL;ensembl_gene_id=ENSG00000062650;ensembl_tx=ENST00000372075;identifier=WAPAL;ensembl_gn=WAPAL;ensembl_gene_id=ENSG00000062650;ensembl_tx=ENST00000618527;identifier=WAPAL
chr10	86443269	86443369	WAPAL-3	WAPAL	100	ensembl_gn=WAPAL;ensembl_gene_id=ENSG00000062650;ensembl_tx=ENST00000263070;identifier=WAPAL;ensembl_gn=WAPAL;ensembl_gene_id=ENSG00000062650;ensembl_tx=ENST00000298767;identifier=WAPAL;ensembl_gn=WAPAL;ensembl_gene_id=ENSG00000062650;ensembl_tx=ENST00000372075;identifier=WAPAL;ensembl_gn=WAPAL;ensembl_gene_id=ENSG00000062650;ensembl_tx=ENST00000618527;identifier=WAPAL
chr10	86446241	86446449	WAPAL-4	WAPAL	208	ensembl_gn=WAPAL;ensembl_gene_id=ENSG00000062650;ensembl_tx=ENST00000263070;identifier=WAPAL;ensembl_gn=WAPAL;ensembl_gene_id=ENSG00000062650;ensembl_tx=ENST00000298767;identifier=WAPAL;ensembl_gn=WAPAL;ensembl_gene_id=ENSG00000062650;ensembl_tx=ENST00000372075;identifier=WAPAL;ensembl_gn=WAPAL;ensembl_gene_id=ENSG00000062650;ensembl_tx=ENST00000618527;identifier=WAPAL
chr10	86451966	86452131	WAPAL-5	WAPAL	165	ensembl_gn=WAPAL;ensembl_gene_id=ENSG00000062650;ensembl_tx=ENST00000298767;identifier=WAPAL;ensembl_gn=WAPAL;ensembl_gene_id=ENSG00000062650;ensembl_tx=ENST00000618527;identifier=WAPAL
chr10	86453219	86453335	WAPAL-6	WAPAL	116	ensembl_gn=WAPAL;ensembl_gene_id=ENSG00000062650;ensembl_tx=ENST00000263070;identifier=WAPAL;ensembl_gn=WAPAL;ensembl_gene_id=ENSG00000062650;ensembl_tx=ENST00000298767;identifier=WAPAL;ensembl_gn=WAPAL;ensembl_gene_id=ENSG00000062650;ensembl_tx=ENST00000372075;identifier=WAPAL;ensembl_gn=WAPAL;ensembl_gene_id=ENSG00000062650;ensembl_tx=ENST00000618527;identifier=WAPAL
chr10	86453655	86453831	WAPAL-7	WAPAL	176	ensembl_gn=WAPAL;ensembl_gene_id=ENSG00000062650;ensembl_tx=ENST00000263070;identifier=WAPAL;ensembl_gn=WAPAL;ensembl_gene_id=ENSG00000062650;ensembl_tx=ENST00000298767;identifier=WAPAL;ensembl_gn=WAPAL;ensembl_gene_id=ENSG00000062650;ensembl_tx=ENST00000372075;identifier=WAPAL;ensembl_gn=WAPAL;ensembl_gene_id=ENSG00000062650;ensembl_tx=ENST00000618527;identifier=WAPAL
chr10	86458977	86459077	WAPAL-8	WAPAL	100	ensembl_gn=WAPAL;ensembl_gene_id=ENSG00000062650;ensembl_tx=ENST00000263070;identifier=WAPAL;ensembl_gn=WAPAL;ensembl_gene_id=ENSG00000062650;ensembl_tx=ENST00000298767;identifier=WAPAL;ensembl_gn=WAPAL;ensembl_gene_id=ENSG00000062650;ensembl_tx=ENST00000372075;identifier=WAPAL;ensembl_gn=WAPAL;ensembl_gene_id=ENSG00000062650;ensembl_tx=ENST00000618527;identifier=WAPAL
chr10	86460397	86460497	WAPAL-9	WAPAL	100	ensembl_gn=WAPAL;ensembl_gene_id=ENSG00000062650;ensembl_tx=ENST00000263070;identifier=WAPAL;ensembl_gn=WAPAL;ensembl_gene_id=ENSG00000062650;ensembl_tx=ENST00000298767;identifier=WAPAL;ensembl_gn=WAPAL;ensembl_gene_id=ENSG00000062650;ensembl_tx=ENST00000372075;identifier=WAPAL;ensembl_gn=WAPAL;ensembl_gene_id=ENSG00000062650;ensembl_tx=ENST00000618527;identifier=WAPAL
chr10	86461175	86461287	WAPAL-10	WAPAL	112	ensembl_gn=WAPAL;ensembl_gene_id=ENSG00000062650;ensembl_tx=ENST00000263070;identifier=WAPAL;ensembl_gn=WAPAL;ensembl_gene_id=ENSG00000062650;ensembl_tx=ENST00000298767;identifier=WAPAL;ensembl_gn=WAPAL;ensembl_gene_id=ENSG00000062650;ensembl_tx=ENST00000372075;identifier=WAPAL;ensembl_gn=WAPAL;ensembl_gene_id=ENSG00000062650;ensembl_tx=ENST00000618527;identifier=WAPAL
chr10	86467278	86467506	WAPAL-11	WAPAL	228	ensembl_gn=WAPAL;ensembl_gene_id=ENSG00000062650;ensembl_tx=ENST00000263070;identifier=WAPAL;ensembl_gn=WAPAL;ensembl_gene_id=ENSG00000062650;ensembl_tx=ENST00000298767;identifier=WAPAL;ensembl_gn=WAPAL;ensembl_gene_id=ENSG00000062650;ensembl_tx=ENST00000372075;identifier=WAPAL;ensembl_gn=WAPAL;ensembl_gene_id=ENSG00000062650;ensembl_tx=ENST00000618527;identifier=WAPAL
chr10	86470991	86471103	WAPAL-12	WAPAL	112	ensembl_gn=WAPAL;ensembl_gene_id=ENSG00000062650;ensembl_tx=ENST00000298767;identifier=WAPAL;ensembl_gn=WAPAL;ensembl_gene_id=ENSG00000062650;ensembl_tx=ENST00000618527;identifier=WAPAL
chr10	86472207	86472344	WAPAL-13	WAPAL	137	ensembl_gn=WAPAL;ensembl_gene_id=ENSG00000062650;ensembl_tx=ENST00000298767;identifier=WAPAL;ensembl_gn=WAPAL;ensembl_gene_id=ENSG00000062650;ensembl_tx=ENST00000618527;identifier=WAPAL
chr10	86472611	86472764	WAPAL-14	WAPAL	153	ensembl_gn=WAPAL;ensembl_gene_id=ENSG00000062650;ensembl_tx=ENST00000298767;identifier=WAPAL;ensembl_gn=WAPAL;ensembl_gene_id=ENSG00000062650;ensembl_tx=ENST00000618527;identifier=WAPAL
chr10	86473875	86473975	WAPAL-15	WAPAL	100	ensembl_gn=WAPAL;ensembl_gene_id=ENSG00000062650;ensembl_tx=ENST00000298767;identifier=WAPAL;ensembl_gn=WAPAL;ensembl_gene_id=ENSG00000062650;ensembl_tx=ENST00000618527;identifier=WAPAL
chr10	86497200	86497319	WAPAL-16	WAPAL	119	ensembl_gn=WAPAL;ensembl_gene_id=ENSG00000062650;ensembl_tx=ENST00000298767;identifier=WAPAL;ensembl_gn=WAPAL;ensembl_gene_id=ENSG00000062650;ensembl_tx=ENST00000618527;identifier=WAPAL
chr10	86499717	86500743	WAPAL-17	WAPAL	1026	ensembl_gn=WAPAL;ensembl_gene_id=ENSG00000062650;ensembl_tx=ENST00000298767;identifier=WAPAL;ensembl_gn=WAPAL;ensembl_gene_id=ENSG00000062650;ensembl_tx=ENST00000618527;identifier=WAPAL
chr10	86517570	86518069	WAPAL-18	WAPAL	499	ensembl_gn=WAPAL;ensembl_gene_id=ENSG00000062650;ensembl_tx=ENST00000298767;identifier=WAPAL;ensembl_gn=WAPAL;ensembl_gene_id=ENSG00000062650;ensembl_tx=ENST00000618527;identifier=WAPAL
chr10	87864459	87864559	PTEN-1	PTEN	100	ensembl_gn=PTEN;ensembl_gene_id=ENSG00000171862;ensembl_tx=ENST00000371953;identifier=PTEN
chr10	87894017	87894117	PTEN-2	PTEN	100	ensembl_gn=PTEN;ensembl_gene_id=ENSG00000171862;ensembl_tx=ENST00000371953;identifier=PTEN;ensembl_gn=PTEN;ensembl_gene_id=ENSG00000171862;ensembl_tx=ENST00000610634;identifier=PTEN
chr10	87925485	87925585	PTEN-3	PTEN	100	ensembl_gn=PTEN;ensembl_gene_id=ENSG00000171862;ensembl_tx=ENST00000371953;identifier=PTEN;ensembl_gn=PTEN;ensembl_gene_id=ENSG00000171862;ensembl_tx=ENST00000610634;identifier=PTEN
chr10	87931017	87931117	PTEN-4	PTEN	100	ensembl_gn=PTEN;ensembl_gene_id=ENSG00000171862;ensembl_tx=ENST00000371953;identifier=PTEN;ensembl_gn=PTEN;ensembl_gene_id=ENSG00000171862;ensembl_tx=ENST00000610634;identifier=PTEN
chr10	87933012	87933251	PTEN-5	PTEN	239	ensembl_gn=PTEN;ensembl_gene_id=ENSG00000171862;ensembl_tx=ENST00000371953;identifier=PTEN;ensembl_gn=PTEN;ensembl_gene_id=ENSG00000171862;ensembl_tx=ENST00000610634;identifier=PTEN
chr10	87942599	87942699	PTEN-6	PTEN	100	ensembl_gn=PTEN;ensembl_gene_id=ENSG00000171862;ensembl_tx=ENST00000610634;identifier=PTEN
chr10	87952117	87952259	PTEN-7	PTEN	142	ensembl_gn=PTEN;ensembl_gene_id=ENSG00000171862;ensembl_tx=ENST00000371953;identifier=PTEN;ensembl_gn=PTEN;ensembl_gene_id=ENSG00000171862;ensembl_tx=ENST00000472832;identifier=PTEN
chr10	87957852	87958019	PTEN-8	PTEN	167	ensembl_gn=PTEN;ensembl_gene_id=ENSG00000171862;ensembl_tx=ENST00000371953;identifier=PTEN;ensembl_gn=PTEN;ensembl_gene_id=ENSG00000171862;ensembl_tx=ENST00000472832;identifier=PTEN
chr10	87960893	87961124	PTEN-9	PTEN	231	ensembl_gn=PTEN;ensembl_gene_id=ENSG00000171862;ensembl_tx=ENST00000371953;identifier=PTEN;ensembl_gn=PTEN;ensembl_gene_id=ENSG00000171862;ensembl_tx=ENST00000472832;identifier=PTEN
chr10	87965286	87965469	PTEN-10	PTEN	183	ensembl_gn=PTEN;ensembl_gene_id=ENSG00000171862;ensembl_tx=ENST00000371953;identifier=PTEN
chr10	110567774	110567874	SMC3-1	SMC3	100	ensembl_gn=SMC3;ensembl_gene_id=ENSG00000108055;ensembl_tx=ENST00000361804;identifier=SMC3
chr10	110568925	110569025	SMC3-2	SMC3	100	ensembl_gn=SMC3;ensembl_gene_id=ENSG00000108055;ensembl_tx=ENST00000361804;identifier=SMC3
chr10	110573676	110573776	SMC3-3	SMC3	100	ensembl_gn=SMC3;ensembl_gene_id=ENSG00000108055;ensembl_tx=ENST00000361804;identifier=SMC3
chr10	110575319	110575419	SMC3-4	SMC3	100	ensembl_gn=SMC3;ensembl_gene_id=ENSG00000108055;ensembl_tx=ENST00000361804;identifier=SMC3
chr10	110577406	110577506	SMC3-5	SMC3	100	ensembl_gn=SMC3;ensembl_gene_id=ENSG00000108055;ensembl_tx=ENST00000361804;identifier=SMC3
chr10	110577824	110577924	SMC3-6	SMC3	100	ensembl_gn=SMC3;ensembl_gene_id=ENSG00000108055;ensembl_tx=ENST00000361804;identifier=SMC3
chr10	110578617	110578717	SMC3-7	SMC3	100	ensembl_gn=SMC3;ensembl_gene_id=ENSG00000108055;ensembl_tx=ENST00000361804;identifier=SMC3
chr10	110580903	110581021	SMC3-8	SMC3	118	ensembl_gn=SMC3;ensembl_gene_id=ENSG00000108055;ensembl_tx=ENST00000361804;identifier=SMC3
chr10	110581922	110582098	SMC3-9	SMC3	176	ensembl_gn=SMC3;ensembl_gene_id=ENSG00000108055;ensembl_tx=ENST00000361804;identifier=SMC3
chr10	110582552	110582652	SMC3-10	SMC3	100	ensembl_gn=SMC3;ensembl_gene_id=ENSG00000108055;ensembl_tx=ENST00000361804;identifier=SMC3
chr10	110583383	110583548	SMC3-11	SMC3	165	ensembl_gn=SMC3;ensembl_gene_id=ENSG00000108055;ensembl_tx=ENST00000361804;identifier=SMC3
chr10	110583840	110583962	SMC3-12	SMC3	122	ensembl_gn=SMC3;ensembl_gene_id=ENSG00000108055;ensembl_tx=ENST00000361804;identifier=SMC3
chr10	110584182	110584396	SMC3-13	SMC3	214	ensembl_gn=SMC3;ensembl_gene_id=ENSG00000108055;ensembl_tx=ENST00000361804;identifier=SMC3
chr10	110589604	110589708	SMC3-14	SMC3	104	ensembl_gn=SMC3;ensembl_gene_id=ENSG00000108055;ensembl_tx=ENST00000361804;identifier=SMC3
chr10	110589891	110589991	SMC3-15	SMC3	100	ensembl_gn=SMC3;ensembl_gene_id=ENSG00000108055;ensembl_tx=ENST00000361804;identifier=SMC3
chr10	110590411	110590572	SMC3-16	SMC3	161	ensembl_gn=SMC3;ensembl_gene_id=ENSG00000108055;ensembl_tx=ENST00000361804;identifier=SMC3
chr10	110590990	110591132	SMC3-17	SMC3	142	ensembl_gn=SMC3;ensembl_gene_id=ENSG00000108055;ensembl_tx=ENST00000361804;identifier=SMC3
chr10	110593072	110593223	SMC3-18	SMC3	151	ensembl_gn=SMC3;ensembl_gene_id=ENSG00000108055;ensembl_tx=ENST00000361804;identifier=SMC3
chr10	110596397	110596550	SMC3-19	SMC3	153	ensembl_gn=SMC3;ensembl_gene_id=ENSG00000108055;ensembl_tx=ENST00000361804;identifier=SMC3
chr10	110598138	110598290	SMC3-20	SMC3	152	ensembl_gn=SMC3;ensembl_gene_id=ENSG00000108055;ensembl_tx=ENST00000361804;identifier=SMC3
chr10	110599653	110599812	SMC3-21	SMC3	159	ensembl_gn=SMC3;ensembl_gene_id=ENSG00000108055;ensembl_tx=ENST00000361804;identifier=SMC3
chr10	110600438	110600546	SMC3-22	SMC3	108	ensembl_gn=SMC3;ensembl_gene_id=ENSG00000108055;ensembl_tx=ENST00000361804;identifier=SMC3
chr10	110601021	110601130	SMC3-23	SMC3	109	ensembl_gn=SMC3;ensembl_gene_id=ENSG00000108055;ensembl_tx=ENST00000361804;identifier=SMC3
chr10	110601636	110602178	SMC3-24	SMC3	542	chr10:110601636-110602178
chr10	110602473	110602665	SMC3-25	SMC3	192	ensembl_gn=SMC3;ensembl_gene_id=ENSG00000108055;ensembl_tx=ENST00000361804;identifier=SMC3
chr10	110602824	110603002	SMC3-26	SMC3	178	ensembl_gn=SMC3;ensembl_gene_id=ENSG00000108055;ensembl_tx=ENST00000361804;identifier=SMC3
chr10	110603183	110603290	SMC3-27	SMC3	107	ensembl_gn=SMC3;ensembl_gene_id=ENSG00000108055;ensembl_tx=ENST00000361804;identifier=SMC3
chr10	110604215	110604315	SMC3-28	SMC3	100	ensembl_gn=SMC3;ensembl_gene_id=ENSG00000108055;ensembl_tx=ENST00000361804;identifier=SMC3
chr11	532638	532755	HRAS-1	HRAS	117	ensembl_gene_id=ENSG00000174775;ensembl_gn=HRAS;ensembl_tx=ENST00000311189;ensembl_tx=ENST00000397596;ensembl_tx=ENST00000451590;identifier=HRAS
chr11	533298	533612	HRAS-2	HRAS	314	chr11:533298-533612
chr11	533765	533944	HRAS-3	HRAS	179	ensembl_gene_id=ENSG00000174775;ensembl_gn=HRAS;ensembl_tx=ENST00000311189;ensembl_tx=ENST00000397594;ensembl_tx=ENST00000397596;ensembl_tx=ENST00000417302;ensembl_tx=ENST00000451590;ensembl_tx=ENST00000493230;identifier=HRAS
chr11	534211	534322	HRAS-4	HRAS	111	ensembl_gene_id=ENSG00000174775;ensembl_gn=HRAS;ensembl_tx=ENST00000311189;ensembl_tx=ENST00000397594;ensembl_tx=ENST00000397596;ensembl_tx=ENST00000417302;ensembl_tx=ENST00000451590;ensembl_tx=ENST00000493230;identifier=HRAS
chr11	32389060	32389179	WT1-1	WT1	119	ensembl_gn=WT1;ensembl_gene_id=ENSG00000184937;ensembl_tx=ENST00000332351;identifier=WT1;ensembl_gn=WT1;ensembl_gene_id=ENSG00000184937;ensembl_tx=ENST00000379079;identifier=WT1;ensembl_gn=WT1;ensembl_gene_id=ENSG00000184937;ensembl_tx=ENST00000448076;identifier=WT1;ensembl_gn=WT1;ensembl_gene_id=ENSG00000184937;ensembl_tx=ENST00000452863;identifier=WT1;ensembl_gn=WT1;ensembl_gene_id=ENSG00000184…
chr11	32391968	32392068	WT1-2	WT1	100	ensembl_gn=WT1;ensembl_gene_id=ENSG00000184937;ensembl_tx=ENST00000332351;identifier=WT1;ensembl_gn=WT1;ensembl_gene_id=ENSG00000184937;ensembl_tx=ENST00000379079;identifier=WT1;ensembl_gn=WT1;ensembl_gene_id=ENSG00000184937;ensembl_tx=ENST00000448076;identifier=WT1;ensembl_gn=WT1;ensembl_gene_id=ENSG00000184937;ensembl_tx=ENST00000452863;identifier=WT1;ensembl_gn=WT1;ensembl_gene_id=ENSG00000184…
chr11	32392660	32392760	WT1-3	WT1	100	ensembl_gn=WT1;ensembl_gene_id=ENSG00000184937;ensembl_tx=ENST00000332351;identifier=WT1;ensembl_gn=WT1;ensembl_gene_id=ENSG00000184937;ensembl_tx=ENST00000379079;identifier=WT1;ensembl_gn=WT1;ensembl_gene_id=ENSG00000184937;ensembl_tx=ENST00000448076;identifier=WT1;ensembl_gn=WT1;ensembl_gene_id=ENSG00000184937;ensembl_tx=ENST00000452863;identifier=WT1;ensembl_gn=WT1;ensembl_gene_id=ENSG00000184…
chr11	32396256	32396407	WT1-4	WT1	151	ensembl_gn=WT1;ensembl_gene_id=ENSG00000184937;ensembl_tx=ENST00000332351;identifier=WT1;ensembl_gn=WT1;ensembl_gene_id=ENSG00000184937;ensembl_tx=ENST00000379079;identifier=WT1;ensembl_gn=WT1;ensembl_gene_id=ENSG00000184937;ensembl_tx=ENST00000448076;identifier=WT1;ensembl_gn=WT1;ensembl_gene_id=ENSG00000184937;ensembl_tx=ENST00000452863;identifier=WT1;ensembl_gn=WT1;ensembl_gene_id=ENSG00000184…
chr11	32399946	32400046	WT1-5	WT1	100	ensembl_gn=WT1;ensembl_gene_id=ENSG00000184937;ensembl_tx=ENST00000332351;identifier=WT1;ensembl_gn=WT1;ensembl_gene_id=ENSG00000184937;ensembl_tx=ENST00000379079;identifier=WT1;ensembl_gn=WT1;ensembl_gene_id=ENSG00000184937;ensembl_tx=ENST00000448076;identifier=WT1;ensembl_gn=WT1;ensembl_gene_id=ENSG00000184937;ensembl_tx=ENST00000452863;identifier=WT1;ensembl_gn=WT1;ensembl_gene_id=ENSG00000184…
chr11	32416465	32416565	WT1-6	WT1	100	ensembl_gn=WT1;ensembl_gene_id=ENSG00000184937;ensembl_tx=ENST00000332351;identifier=WT1;ensembl_gn=WT1;ensembl_gene_id=ENSG00000184937;ensembl_tx=ENST00000379079;identifier=WT1;ensembl_gn=WT1;ensembl_gene_id=ENSG00000184937;ensembl_tx=ENST00000448076;identifier=WT1;ensembl_gn=WT1;ensembl_gene_id=ENSG00000184937;ensembl_tx=ENST00000527775;identifier=WT1;ensembl_gn=WT1;ensembl_gene_id=ENSG00000184…
chr11	32417565	32417665	WT1-7	WT1	100	ensembl_gn=WT1;ensembl_gene_id=ENSG00000184937;ensembl_tx=ENST00000332351;identifier=WT1;ensembl_gn=WT1;ensembl_gene_id=ENSG00000184937;ensembl_tx=ENST00000379077;identifier=WT1;ensembl_gn=WT1;ensembl_gene_id=ENSG00000184937;ensembl_tx=ENST00000379079;identifier=WT1;ensembl_gn=WT1;ensembl_gene_id=ENSG00000184937;ensembl_tx=ENST00000448076;identifier=WT1;ensembl_gn=WT1;ensembl_gene_id=ENSG00000184…
chr11	32427955	32428058	WT1-8	WT1	103	ensembl_gn=WT1;ensembl_gene_id=ENSG00000184937;ensembl_tx=ENST00000332351;identifier=WT1;ensembl_gn=WT1;ensembl_gene_id=ENSG00000184937;ensembl_tx=ENST00000379077;identifier=WT1;ensembl_gn=WT1;ensembl_gene_id=ENSG00000184937;ensembl_tx=ENST00000379079;identifier=WT1;ensembl_gn=WT1;ensembl_gene_id=ENSG00000184937;ensembl_tx=ENST00000448076;identifier=WT1;ensembl_gn=WT1;ensembl_gene_id=ENSG00000184…
chr11	32428496	32428619	WT1-9	WT1	123	ensembl_gn=WT1;ensembl_gene_id=ENSG00000184937;ensembl_tx=ENST00000332351;identifier=WT1;ensembl_gn=WT1;ensembl_gene_id=ENSG00000184937;ensembl_tx=ENST00000379077;identifier=WT1;ensembl_gn=WT1;ensembl_gene_id=ENSG00000184937;ensembl_tx=ENST00000379079;identifier=WT1;ensembl_gn=WT1;ensembl_gene_id=ENSG00000184937;ensembl_tx=ENST00000448076;identifier=WT1;ensembl_gn=WT1;ensembl_gene_id=ENSG00000184…
chr11	32430484	32430584	WT1-10	WT1	100	ensembl_gn=WT1;ensembl_gene_id=ENSG00000184937;ensembl_tx=ENST00000379079;identifier=WT1;ensembl_gn=WT1;ensembl_gene_id=ENSG00000184937;ensembl_tx=ENST00000530998;identifier=WT1
chr11	32434699	32435345	WT1-11	WT1	646	ensembl_gn=WT1;ensembl_gene_id=ENSG00000184937;ensembl_tx=ENST00000332351;identifier=WT1;ensembl_gn=WT1;ensembl_gene_id=ENSG00000184937;ensembl_tx=ENST00000379077;identifier=WT1;ensembl_gn=WT1;ensembl_gene_id=ENSG00000184937;ensembl_tx=ENST00000448076;identifier=WT1;ensembl_gn=WT1;ensembl_gene_id=ENSG00000184937;ensembl_tx=ENST00000452863;identifier=WT1
chr11	62593877	62594040	MTA2-1	MTA2	163	ensembl_gn=MTA2;ensembl_gene_id=ENSG00000149480;ensembl_tx=ENST00000278823;identifier=MTA2;ensembl_gn=MTA2;ensembl_gene_id=ENSG00000149480;ensembl_tx=ENST00000524902;identifier=MTA2;ensembl_gn=MTA2;ensembl_gene_id=ENSG00000149480;ensembl_tx=ENST00000527204;identifier=MTA2
chr11	62594258	62594407	MTA2-2	MTA2	149	ensembl_gn=MTA2;ensembl_gene_id=ENSG00000149480;ensembl_tx=ENST00000278823;identifier=MTA2;ensembl_gn=MTA2;ensembl_gene_id=ENSG00000149480;ensembl_tx=ENST00000524902;identifier=MTA2;ensembl_gn=MTA2;ensembl_gene_id=ENSG00000149480;ensembl_tx=ENST00000527204;identifier=MTA2
chr11	62594515	62594634	MTA2-3	MTA2	119	ensembl_gn=MTA2;ensembl_gene_id=ENSG00000149480;ensembl_tx=ENST00000278823;identifier=MTA2;ensembl_gn=MTA2;ensembl_gene_id=ENSG00000149480;ensembl_tx=ENST00000524902;identifier=MTA2;ensembl_gn=MTA2;ensembl_gene_id=ENSG00000149480;ensembl_tx=ENST00000527204;identifier=MTA2
chr11	62594975	62595075	MTA2-4	MTA2	100	ensembl_gn=MTA2;ensembl_gene_id=ENSG00000149480;ensembl_tx=ENST00000278823;identifier=MTA2;ensembl_gn=MTA2;ensembl_gene_id=ENSG00000149480;ensembl_tx=ENST00000524902;identifier=MTA2;ensembl_gn=MTA2;ensembl_gene_id=ENSG00000149480;ensembl_tx=ENST00000527204;identifier=MTA2
chr11	62595263	62595492	MTA2-5	MTA2	229	ensembl_gn=MTA2;ensembl_gene_id=ENSG00000149480;ensembl_tx=ENST00000278823;identifier=MTA2;ensembl_gn=MTA2;ensembl_gene_id=ENSG00000149480;ensembl_tx=ENST00000524902;identifier=MTA2;ensembl_gn=MTA2;ensembl_gene_id=ENSG00000149480;ensembl_tx=ENST00000527204;identifier=MTA2
chr11	62595751	62595891	MTA2-6	MTA2	140	ensembl_gn=MTA2;ensembl_gene_id=ENSG00000149480;ensembl_tx=ENST00000278823;identifier=MTA2;ensembl_gn=MTA2;ensembl_gene_id=ENSG00000149480;ensembl_tx=ENST00000524902;identifier=MTA2;ensembl_gn=MTA2;ensembl_gene_id=ENSG00000149480;ensembl_tx=ENST00000527204;identifier=MTA2
chr11	62596008	62596108	MTA2-7	MTA2	100	ensembl_gn=MTA2;ensembl_gene_id=ENSG00000149480;ensembl_tx=ENST00000278823;identifier=MTA2;ensembl_gn=MTA2;ensembl_gene_id=ENSG00000149480;ensembl_tx=ENST00000524902;identifier=MTA2;ensembl_gn=MTA2;ensembl_gene_id=ENSG00000149480;ensembl_tx=ENST00000527204;identifier=MTA2
chr11	62596258	62596825	MTA2-8	MTA2	567	chr11:62596258-62596825
chr11	62597315	62597415	MTA2-9	MTA2	100	ensembl_gn=MTA2;ensembl_gene_id=ENSG00000149480;ensembl_tx=ENST00000278823;identifier=MTA2;ensembl_gn=MTA2;ensembl_gene_id=ENSG00000149480;ensembl_tx=ENST00000524902;identifier=MTA2;ensembl_gn=MTA2;ensembl_gene_id=ENSG00000149480;ensembl_tx=ENST00000527204;identifier=MTA2
chr11	62597609	62597712	MTA2-10	MTA2	103	ensembl_gn=MTA2;ensembl_gene_id=ENSG00000149480;ensembl_tx=ENST00000278823;identifier=MTA2;ensembl_gn=MTA2;ensembl_gene_id=ENSG00000149480;ensembl_tx=ENST00000524902;identifier=MTA2;ensembl_gn=MTA2;ensembl_gene_id=ENSG00000149480;ensembl_tx=ENST00000527204;identifier=MTA2
chr11	62598023	62598141	MTA2-11	MTA2	118	ensembl_gn=MTA2;ensembl_gene_id=ENSG00000149480;ensembl_tx=ENST00000278823;identifier=MTA2
chr11	62598308	62598408	MTA2-12	MTA2	100	ensembl_gn=MTA2;ensembl_gene_id=ENSG00000149480;ensembl_tx=ENST00000278823;identifier=MTA2
chr11	62598521	62598639	MTA2-13	MTA2	118	ensembl_gn=MTA2;ensembl_gene_id=ENSG00000149480;ensembl_tx=ENST00000278823;identifier=MTA2
chr11	62600162	62600262	MTA2-14	MTA2	100	ensembl_gn=MTA2;ensembl_gene_id=ENSG00000149480;ensembl_tx=ENST00000278823;identifier=MTA2
chr11	62600605	62600705	MTA2-15	MTA2	100	ensembl_gn=MTA2;ensembl_gene_id=ENSG00000149480;ensembl_tx=ENST00000278823;identifier=MTA2
chr11	62601386	62601486	MTA2-16	MTA2	100	ensembl_gn=MTA2;ensembl_gene_id=ENSG00000149480;ensembl_tx=ENST00000278823;identifier=MTA2
chr11	64765391	64765518	SF1-1	SF1	127	ensembl_gn=SF1;ensembl_gene_id=ENSG00000168066;ensembl_tx=ENST00000227503;identifier=SF1;ensembl_gn=SF1;ensembl_gene_id=ENSG00000168066;ensembl_tx=ENST00000334944;identifier=SF1;ensembl_gn=SF1;ensembl_gene_id=ENSG00000168066;ensembl_tx=ENST00000377387;identifier=SF1;ensembl_gn=SF1;ensembl_gene_id=ENSG00000168066;ensembl_tx=ENST00000377394;identifier=SF1;ensembl_gn=SF1;ensembl_gene_id=ENSG00000168…
chr11	64765820	64766155	SF1-2	SF1	335	ensembl_gn=SF1;ensembl_gene_id=ENSG00000168066;ensembl_tx=ENST00000334944;identifier=SF1;ensembl_gn=SF1;ensembl_gene_id=ENSG00000168066;ensembl_tx=ENST00000377390;identifier=SF1;ensembl_gn=SF1;ensembl_gene_id=ENSG00000168066;ensembl_tx=ENST00000413725;identifier=SF1;ensembl_gn=SF1;ensembl_gene_id=ENSG00000168066;ensembl_tx=ENST00000433274;identifier=SF1;ensembl_gn=SF1;ensembl_gene_id=ENSG00000168…
chr11	64766899	64767079	SF1-3	SF1	180	ensembl_gn=SF1;ensembl_gene_id=ENSG00000168066;ensembl_tx=ENST00000227503;identifier=SF1;ensembl_gn=SF1;ensembl_gene_id=ENSG00000168066;ensembl_tx=ENST00000334944;identifier=SF1;ensembl_gn=SF1;ensembl_gene_id=ENSG00000168066;ensembl_tx=ENST00000377387;identifier=SF1;ensembl_gn=SF1;ensembl_gene_id=ENSG00000168066;ensembl_tx=ENST00000377390;identifier=SF1;ensembl_gn=SF1;ensembl_gene_id=ENSG00000168…
chr11	64767183	64767283	SF1-4	SF1	100	ensembl_gn=SF1;ensembl_gene_id=ENSG00000168066;ensembl_tx=ENST00000227503;identifier=SF1;ensembl_gn=SF1;ensembl_gene_id=ENSG00000168066;ensembl_tx=ENST00000334944;identifier=SF1;ensembl_gn=SF1;ensembl_gene_id=ENSG00000168066;ensembl_tx=ENST00000377387;identifier=SF1;ensembl_gn=SF1;ensembl_gene_id=ENSG00000168066;ensembl_tx=ENST00000377390;identifier=SF1;ensembl_gn=SF1;ensembl_gene_id=ENSG00000168…
chr11	64767566	64767844	SF1-5	SF1	278	ensembl_gn=SF1;ensembl_gene_id=ENSG00000168066;ensembl_tx=ENST00000227503;identifier=SF1;ensembl_gn=SF1;ensembl_gene_id=ENSG00000168066;ensembl_tx=ENST00000334944;identifier=SF1;ensembl_gn=SF1;ensembl_gene_id=ENSG00000168066;ensembl_tx=ENST00000377387;identifier=SF1;ensembl_gn=SF1;ensembl_gene_id=ENSG00000168066;ensembl_tx=ENST00000377390;identifier=SF1;ensembl_gn=SF1;ensembl_gene_id=ENSG00000168…
chr11	64768105	64768286	SF1-6	SF1	181	ensembl_gn=SF1;ensembl_gene_id=ENSG00000168066;ensembl_tx=ENST00000227503;identifier=SF1;ensembl_gn=SF1;ensembl_gene_id=ENSG00000168066;ensembl_tx=ENST00000334944;identifier=SF1;ensembl_gn=SF1;ensembl_gene_id=ENSG00000168066;ensembl_tx=ENST00000377387;identifier=SF1;ensembl_gn=SF1;ensembl_gene_id=ENSG00000168066;ensembl_tx=ENST00000377390;identifier=SF1;ensembl_gn=SF1;ensembl_gene_id=ENSG00000168…
chr11	64769021	64769609	SF1-7	SF1	588	chr11:64769021-64769609
chr11	64769958	64770058	SF1-8	SF1	100	ensembl_gn=SF1;ensembl_gene_id=ENSG00000168066;ensembl_tx=ENST00000227503;identifier=SF1;ensembl_gn=SF1;ensembl_gene_id=ENSG00000168066;ensembl_tx=ENST00000334944;identifier=SF1;ensembl_gn=SF1;ensembl_gene_id=ENSG00000168066;ensembl_tx=ENST00000377387;identifier=SF1;ensembl_gn=SF1;ensembl_gene_id=ENSG00000168066;ensembl_tx=ENST00000377390;identifier=SF1;ensembl_gn=SF1;ensembl_gene_id=ENSG00000168…
chr11	64770255	64770408	SF1-9	SF1	153	ensembl_gn=SF1;ensembl_gene_id=ENSG00000168066;ensembl_tx=ENST00000227503;identifier=SF1;ensembl_gn=SF1;ensembl_gene_id=ENSG00000168066;ensembl_tx=ENST00000334944;identifier=SF1;ensembl_gn=SF1;ensembl_gene_id=ENSG00000168066;ensembl_tx=ENST00000377387;identifier=SF1;ensembl_gn=SF1;ensembl_gene_id=ENSG00000168066;ensembl_tx=ENST00000377390;identifier=SF1;ensembl_gn=SF1;ensembl_gene_id=ENSG00000168…
chr11	64773417	64773517	SF1-10	SF1	100	ensembl_gn=SF1;ensembl_gene_id=ENSG00000168066;ensembl_tx=ENST00000227503;identifier=SF1;ensembl_gn=SF1;ensembl_gene_id=ENSG00000168066;ensembl_tx=ENST00000334944;identifier=SF1;ensembl_gn=SF1;ensembl_gene_id=ENSG00000168066;ensembl_tx=ENST00000377387;identifier=SF1;ensembl_gn=SF1;ensembl_gene_id=ENSG00000168066;ensembl_tx=ENST00000377390;identifier=SF1;ensembl_gn=SF1;ensembl_gene_id=ENSG00000168…
chr11	64776497	64776626	SF1-11	SF1	129	ensembl_gn=SF1;ensembl_gene_id=ENSG00000168066;ensembl_tx=ENST00000227503;identifier=SF1;ensembl_gn=SF1;ensembl_gene_id=ENSG00000168066;ensembl_tx=ENST00000334944;identifier=SF1;ensembl_gn=SF1;ensembl_gene_id=ENSG00000168066;ensembl_tx=ENST00000377387;identifier=SF1;ensembl_gn=SF1;ensembl_gene_id=ENSG00000168066;ensembl_tx=ENST00000377390;identifier=SF1;ensembl_gn=SF1;ensembl_gene_id=ENSG00000168…
chr11	64777986	64778392	SF1-12	SF1	406	ensembl_gn=SF1;ensembl_gene_id=ENSG00000168066;ensembl_tx=ENST00000227503;identifier=SF1;ensembl_gn=SF1;ensembl_gene_id=ENSG00000168066;ensembl_tx=ENST00000334944;identifier=SF1;ensembl_gn=SF1;ensembl_gene_id=ENSG00000168066;ensembl_tx=ENST00000377387;identifier=SF1;ensembl_gn=SF1;ensembl_gene_id=ENSG00000168066;ensembl_tx=ENST00000377390;identifier=SF1;ensembl_gn=SF1;ensembl_gene_id=ENSG00000168…
chr11	86245229	86245343	EED-1	EED	114	ensembl_gene_id=ENSG00000074266;ensembl_gn=EED;ensembl_tx=ENST00000263360;ensembl_tx=ENST00000327320;ensembl_tx=ENST00000351625;ensembl_tx=ENST00000528180;ensembl_tx=ENST00000534595;identifier=EED
chr11	86250295	86250448	EED-2	EED	153	ensembl_gene_id=ENSG00000074266;ensembl_gn=EED;ensembl_tx=ENST00000263360;ensembl_tx=ENST00000327320;ensembl_tx=ENST00000351625;ensembl_tx=ENST00000528180;identifier=EED
chr11	86252147	86252240	EED-3	EED	93	ensembl_gene_id=ENSG00000074266;ensembl_gn=EED;ensembl_tx=ENST00000263360;ensembl_tx=ENST00000327320;ensembl_tx=ENST00000351625;ensembl_tx=ENST00000528180;identifier=EED
chr11	86255221	86255287	EED-4	EED	66	ensembl_gene_id=ENSG00000074266;ensembl_gn=EED;ensembl_tx=ENST00000263360;ensembl_tx=ENST00000327320;ensembl_tx=ENST00000351625;ensembl_tx=ENST00000528180;identifier=EED
chr11	86256386	86256512	EED-5	EED	126	ensembl_gene_id=ENSG00000074266;ensembl_gn=EED;ensembl_tx=ENST00000263360;ensembl_tx=ENST00000327320;ensembl_tx=ENST00000351625;ensembl_tx=ENST00000528180;identifier=EED
chr11	86257514	86257596	EED-6	EED	82	ensembl_gene_id=ENSG00000074266;ensembl_gn=EED;ensembl_tx=ENST00000263360;ensembl_tx=ENST00000327320;ensembl_tx=ENST00000351625;ensembl_tx=ENST00000528180;identifier=EED
chr11	86264171	86264263	EED-7	EED	92	ensembl_gene_id=ENSG00000074266;ensembl_gn=EED;ensembl_tx=ENST00000263360;ensembl_tx=ENST00000327320;ensembl_tx=ENST00000351625;ensembl_tx=ENST00000528180;identifier=EED
chr11	86266082	86266216	EED-8	EED	134	ensembl_gene_id=ENSG00000074266;ensembl_gn=EED;ensembl_tx=ENST00000263360;ensembl_tx=ENST00000327320;ensembl_tx=ENST00000351625;identifier=EED
chr11	86268455	86268561	EED-9	EED	106	ensembl_gene_id=ENSG00000074266;ensembl_gn=EED;ensembl_tx=ENST00000263360;ensembl_tx=ENST00000327320;ensembl_tx=ENST00000351625;identifier=EED
chr11	86270082	86270157	EED-10	EED	75	ensembl_gn=EED;ensembl_gene_id=ENSG00000074266;ensembl_tx=ENST00000351625;identifier=EED
chr11	86276979	86277138	EED-11	EED	159	ensembl_gene_id=ENSG00000074266;ensembl_gn=EED;ensembl_tx=ENST00000263360;ensembl_tx=ENST00000327320;ensembl_tx=ENST00000351625;ensembl_tx=ENST00000527888;ensembl_tx=ENST00000528180;ensembl_tx=ENST00000534595;identifier=EED
chr11	86277917	86277992	EED-12	EED	75	ensembl_gene_id=ENSG00000074266;ensembl_gn=EED;ensembl_tx=ENST00000263360;ensembl_tx=ENST00000327320;ensembl_tx=ENST00000351625;ensembl_tx=ENST00000527888;ensembl_tx=ENST00000528180;ensembl_tx=ENST00000534595;identifier=EED
chr11	86278398	86278522	EED-13	EED	124	ensembl_gene_id=ENSG00000074266;ensembl_gn=EED;ensembl_tx=ENST00000263360;ensembl_tx=ENST00000351625;ensembl_tx=ENST00000527888;ensembl_tx=ENST00000528180;identifier=EED
chr11	94456273	94456373	rs587781384-1	Polymorphism	100	identifier=rs587781384
chr11	108227610	108227888	ATM-1	ATM	278	chr11:108227610-108227888
chr11	108229177	108229328	ATM-2	ATM	151	ensembl_gn=ATM;ensembl_gene_id=ENSG00000149311;ensembl_tx=ENST00000278616;identifier=ATM;ensembl_gn=ATM;ensembl_gene_id=ENSG00000149311;ensembl_tx=ENST00000452508;identifier=ATM;ensembl_gn=ATM;ensembl_gene_id=ENSG00000149311;ensembl_tx=ENST00000526567;identifier=ATM;ensembl_gn=ATM;ensembl_gene_id=ENSG00000149311;ensembl_tx=ENST00000527805;identifier=ATM;ensembl_gn=ATM;ensembl_gene_id=ENSG00000149…
chr11	108235669	108235842	ATM-3	ATM	173	ensembl_gn=ATM;ensembl_gene_id=ENSG00000149311;ensembl_tx=ENST00000278616;identifier=ATM;ensembl_gn=ATM;ensembl_gene_id=ENSG00000149311;ensembl_tx=ENST00000452508;identifier=ATM;ensembl_gn=ATM;ensembl_gene_id=ENSG00000149311;ensembl_tx=ENST00000527805;identifier=ATM;ensembl_gn=ATM;ensembl_gene_id=ENSG00000149311;ensembl_tx=ENST00000530958;identifier=ATM;ensembl_gn=ATM;ensembl_gene_id=ENSG00000149…
chr11	108243952	108244118	ATM-4	ATM	166	ensembl_gn=ATM;ensembl_gene_id=ENSG00000149311;ensembl_tx=ENST00000278616;identifier=ATM;ensembl_gn=ATM;ensembl_gene_id=ENSG00000149311;ensembl_tx=ENST00000452508;identifier=ATM;ensembl_gn=ATM;ensembl_gene_id=ENSG00000149311;ensembl_tx=ENST00000527805;identifier=ATM;ensembl_gn=ATM;ensembl_gene_id=ENSG00000149311;ensembl_tx=ENST00000527891;identifier=ATM
chr11	108244787	108245026	ATM-5	ATM	239	ensembl_gn=ATM;ensembl_gene_id=ENSG00000149311;ensembl_tx=ENST00000278616;identifier=ATM;ensembl_gn=ATM;ensembl_gene_id=ENSG00000149311;ensembl_tx=ENST00000452508;identifier=ATM;ensembl_gn=ATM;ensembl_gene_id=ENSG00000149311;ensembl_tx=ENST00000527805;identifier=ATM
chr11	108246963	108247127	ATM-6	ATM	164	ensembl_gn=ATM;ensembl_gene_id=ENSG00000149311;ensembl_tx=ENST00000278616;identifier=ATM;ensembl_gn=ATM;ensembl_gene_id=ENSG00000149311;ensembl_tx=ENST00000452508;identifier=ATM;ensembl_gn=ATM;ensembl_gene_id=ENSG00000149311;ensembl_tx=ENST00000527805;identifier=ATM
chr11	108248932	108249102	ATM-7	ATM	170	ensembl_gn=ATM;ensembl_gene_id=ENSG00000149311;ensembl_tx=ENST00000278616;identifier=ATM;ensembl_gn=ATM;ensembl_gene_id=ENSG00000149311;ensembl_tx=ENST00000452508;identifier=ATM;ensembl_gn=ATM;ensembl_gene_id=ENSG00000149311;ensembl_tx=ENST00000527805;identifier=ATM
chr11	108250700	108251072	ATM-8	ATM	372	ensembl_gn=ATM;ensembl_gene_id=ENSG00000149311;ensembl_tx=ENST00000278616;identifier=ATM;ensembl_gn=ATM;ensembl_gene_id=ENSG00000149311;ensembl_tx=ENST00000452508;identifier=ATM;ensembl_gn=ATM;ensembl_gene_id=ENSG00000149311;ensembl_tx=ENST00000527805;identifier=ATM
chr11	108251836	108252031	ATM-9	ATM	195	ensembl_gn=ATM;ensembl_gene_id=ENSG00000149311;ensembl_tx=ENST00000278616;identifier=ATM;ensembl_gn=ATM;ensembl_gene_id=ENSG00000149311;ensembl_tx=ENST00000452508;identifier=ATM;ensembl_gn=ATM;ensembl_gene_id=ENSG00000149311;ensembl_tx=ENST00000527805;identifier=ATM
chr11	108252814	108252914	ATM-10	ATM	100	ensembl_gn=ATM;ensembl_gene_id=ENSG00000149311;ensembl_tx=ENST00000278616;identifier=ATM;ensembl_gn=ATM;ensembl_gene_id=ENSG00000149311;ensembl_tx=ENST00000452508;identifier=ATM;ensembl_gn=ATM;ensembl_gene_id=ENSG00000149311;ensembl_tx=ENST00000527805;identifier=ATM
chr11	108253813	108254039	ATM-11	ATM	226	ensembl_gn=ATM;ensembl_gene_id=ENSG00000149311;ensembl_tx=ENST00000278616;identifier=ATM;ensembl_gn=ATM;ensembl_gene_id=ENSG00000149311;ensembl_tx=ENST00000452508;identifier=ATM;ensembl_gn=ATM;ensembl_gene_id=ENSG00000149311;ensembl_tx=ENST00000527805;identifier=ATM
chr11	108256214	108256340	ATM-12	ATM	126	ensembl_gn=ATM;ensembl_gene_id=ENSG00000149311;ensembl_tx=ENST00000278616;identifier=ATM;ensembl_gn=ATM;ensembl_gene_id=ENSG00000149311;ensembl_tx=ENST00000452508;identifier=ATM;ensembl_gn=ATM;ensembl_gene_id=ENSG00000149311;ensembl_tx=ENST00000527805;identifier=ATM
chr11	108257480	108257606	ATM-13	ATM	126	ensembl_gn=ATM;ensembl_gene_id=ENSG00000149311;ensembl_tx=ENST00000278616;identifier=ATM;ensembl_gn=ATM;ensembl_gene_id=ENSG00000149311;ensembl_tx=ENST00000452508;identifier=ATM;ensembl_gn=ATM;ensembl_gene_id=ENSG00000149311;ensembl_tx=ENST00000527805;identifier=ATM
chr11	108258980	108259080	ATM-14	ATM	100	ensembl_gn=ATM;ensembl_gene_id=ENSG00000149311;ensembl_tx=ENST00000278616;identifier=ATM;ensembl_gn=ATM;ensembl_gene_id=ENSG00000149311;ensembl_tx=ENST00000452508;identifier=ATM;ensembl_gn=ATM;ensembl_gene_id=ENSG00000149311;ensembl_tx=ENST00000527805;identifier=ATM
chr11	108267170	108267342	ATM-15	ATM	172	ensembl_gn=ATM;ensembl_gene_id=ENSG00000149311;ensembl_tx=ENST00000278616;identifier=ATM;ensembl_gn=ATM;ensembl_gene_id=ENSG00000149311;ensembl_tx=ENST00000452508;identifier=ATM;ensembl_gn=ATM;ensembl_gene_id=ENSG00000149311;ensembl_tx=ENST00000527805;identifier=ATM
chr11	108268409	108268609	ATM-16	ATM	200	ensembl_gn=ATM;ensembl_gene_id=ENSG00000149311;ensembl_tx=ENST00000278616;identifier=ATM;ensembl_gn=ATM;ensembl_gene_id=ENSG00000149311;ensembl_tx=ENST00000452508;identifier=ATM;ensembl_gn=ATM;ensembl_gene_id=ENSG00000149311;ensembl_tx=ENST00000527805;identifier=ATM
chr11	108271055	108271406	ATM-17	ATM	351	chr11:108271055-108271406
chr11	108272519	108272619	ATM-18	ATM	100	ensembl_gn=ATM;ensembl_gene_id=ENSG00000149311;ensembl_tx=ENST00000278616;identifier=ATM;ensembl_gn=ATM;ensembl_gene_id=ENSG00000149311;ensembl_tx=ENST00000452508;identifier=ATM;ensembl_gn=ATM;ensembl_gene_id=ENSG00000149311;ensembl_tx=ENST00000527805;identifier=ATM
chr11	108272721	108272852	ATM-19	ATM	131	ensembl_gn=ATM;ensembl_gene_id=ENSG00000149311;ensembl_tx=ENST00000278616;identifier=ATM;ensembl_gn=ATM;ensembl_gene_id=ENSG00000149311;ensembl_tx=ENST00000452508;identifier=ATM;ensembl_gn=ATM;ensembl_gene_id=ENSG00000149311;ensembl_tx=ENST00000527805;identifier=ATM
chr11	108279490	108279608	ATM-20	ATM	118	ensembl_gn=ATM;ensembl_gene_id=ENSG00000149311;ensembl_tx=ENST00000278616;identifier=ATM;ensembl_gn=ATM;ensembl_gene_id=ENSG00000149311;ensembl_tx=ENST00000452508;identifier=ATM;ensembl_gn=ATM;ensembl_gene_id=ENSG00000149311;ensembl_tx=ENST00000527805;identifier=ATM
chr11	108280994	108281168	ATM-21	ATM	174	ensembl_gn=ATM;ensembl_gene_id=ENSG00000149311;ensembl_tx=ENST00000278616;identifier=ATM;ensembl_gn=ATM;ensembl_gene_id=ENSG00000149311;ensembl_tx=ENST00000452508;identifier=ATM;ensembl_gn=ATM;ensembl_gene_id=ENSG00000149311;ensembl_tx=ENST00000527805;identifier=ATM
chr11	108282709	108282879	ATM-22	ATM	170	ensembl_gn=ATM;ensembl_gene_id=ENSG00000149311;ensembl_tx=ENST00000278616;identifier=ATM;ensembl_gn=ATM;ensembl_gene_id=ENSG00000149311;ensembl_tx=ENST00000452508;identifier=ATM;ensembl_gn=ATM;ensembl_gene_id=ENSG00000149311;ensembl_tx=ENST00000527805;identifier=ATM
chr11	108284226	108284473	ATM-23	ATM	247	ensembl_gn=ATM;ensembl_gene_id=ENSG00000149311;ensembl_tx=ENST00000278616;identifier=ATM;ensembl_gn=ATM;ensembl_gene_id=ENSG00000149311;ensembl_tx=ENST00000452508;identifier=ATM;ensembl_gn=ATM;ensembl_gene_id=ENSG00000149311;ensembl_tx=ENST00000527805;identifier=ATM
chr11	108287599	108287715	ATM-24	ATM	116	ensembl_gn=ATM;ensembl_gene_id=ENSG00000149311;ensembl_tx=ENST00000278616;identifier=ATM;ensembl_gn=ATM;ensembl_gene_id=ENSG00000149311;ensembl_tx=ENST00000452508;identifier=ATM;ensembl_gn=ATM;ensembl_gene_id=ENSG00000149311;ensembl_tx=ENST00000527805;identifier=ATM;ensembl_gn=ATM;ensembl_gene_id=ENSG00000149311;ensembl_tx=ENST00000531525;identifier=ATM
chr11	108288976	108289103	ATM-25	ATM	127	ensembl_gn=ATM;ensembl_gene_id=ENSG00000149311;ensembl_tx=ENST00000278616;identifier=ATM;ensembl_gn=ATM;ensembl_gene_id=ENSG00000149311;ensembl_tx=ENST00000452508;identifier=ATM;ensembl_gn=ATM;ensembl_gene_id=ENSG00000149311;ensembl_tx=ENST00000531525;identifier=ATM
chr11	108289601	108289801	ATM-26	ATM	200	ensembl_gn=ATM;ensembl_gene_id=ENSG00000149311;ensembl_tx=ENST00000278616;identifier=ATM;ensembl_gn=ATM;ensembl_gene_id=ENSG00000149311;ensembl_tx=ENST00000452508;identifier=ATM;ensembl_gn=ATM;ensembl_gene_id=ENSG00000149311;ensembl_tx=ENST00000531525;identifier=ATM
chr11	108292618	108292793	ATM-27	ATM	175	ensembl_gn=ATM;ensembl_gene_id=ENSG00000149311;ensembl_tx=ENST00000278616;identifier=ATM;ensembl_gn=ATM;ensembl_gene_id=ENSG00000149311;ensembl_tx=ENST00000452508;identifier=ATM
chr11	108293312	108293477	ATM-28	ATM	165	ensembl_gn=ATM;ensembl_gene_id=ENSG00000149311;ensembl_tx=ENST00000278616;identifier=ATM;ensembl_gn=ATM;ensembl_gene_id=ENSG00000149311;ensembl_tx=ENST00000452508;identifier=ATM
chr11	108294926	108295059	ATM-29	ATM	133	ensembl_gn=ATM;ensembl_gene_id=ENSG00000149311;ensembl_tx=ENST00000278616;identifier=ATM;ensembl_gn=ATM;ensembl_gene_id=ENSG00000149311;ensembl_tx=ENST00000452508;identifier=ATM;ensembl_gn=ATM;ensembl_gene_id=ENSG00000149311;ensembl_tx=ENST00000531525;identifier=ATM
chr11	108297284	108297384	ATM-30	ATM	100	ensembl_gn=ATM;ensembl_gene_id=ENSG00000149311;ensembl_tx=ENST00000278616;identifier=ATM;ensembl_gn=ATM;ensembl_gene_id=ENSG00000149311;ensembl_tx=ENST00000452508;identifier=ATM
chr11	108299713	108299885	ATM-31	ATM	172	ensembl_gn=ATM;ensembl_gene_id=ENSG00000149311;ensembl_tx=ENST00000278616;identifier=ATM;ensembl_gn=ATM;ensembl_gene_id=ENSG00000149311;ensembl_tx=ENST00000452508;identifier=ATM
chr11	108301647	108301789	ATM-32	ATM	142	ensembl_gn=ATM;ensembl_gene_id=ENSG00000149311;ensembl_tx=ENST00000278616;identifier=ATM;ensembl_gn=ATM;ensembl_gene_id=ENSG00000149311;ensembl_tx=ENST00000452508;identifier=ATM
chr11	108302852	108303029	ATM-33	ATM	177	ensembl_gn=ATM;ensembl_gene_id=ENSG00000149311;ensembl_tx=ENST00000278616;identifier=ATM;ensembl_gn=ATM;ensembl_gene_id=ENSG00000149311;ensembl_tx=ENST00000452508;identifier=ATM;ensembl_gn=ATM;ensembl_gene_id=ENSG00000149311;ensembl_tx=ENST00000529588;identifier=ATM
chr11	108304674	108304852	ATM-34	ATM	178	ensembl_gn=ATM;ensembl_gene_id=ENSG00000149311;ensembl_tx=ENST00000278616;identifier=ATM;ensembl_gn=ATM;ensembl_gene_id=ENSG00000149311;ensembl_tx=ENST00000452508;identifier=ATM;ensembl_gn=ATM;ensembl_gene_id=ENSG00000149311;ensembl_tx=ENST00000529588;identifier=ATM
chr11	108307890	108307990	ATM-35	ATM	100	ensembl_gn=ATM;ensembl_gene_id=ENSG00000149311;ensembl_tx=ENST00000278616;identifier=ATM;ensembl_gn=ATM;ensembl_gene_id=ENSG00000149311;ensembl_tx=ENST00000452508;identifier=ATM
chr11	108310159	108310315	ATM-36	ATM	156	ensembl_gn=ATM;ensembl_gene_id=ENSG00000149311;ensembl_tx=ENST00000278616;identifier=ATM;ensembl_gn=ATM;ensembl_gene_id=ENSG00000149311;ensembl_tx=ENST00000452508;identifier=ATM;ensembl_gn=ATM;ensembl_gene_id=ENSG00000149311;ensembl_tx=ENST00000529588;identifier=ATM
chr11	108312404	108312504	ATM-37	ATM	100	ensembl_gn=ATM;ensembl_gene_id=ENSG00000149311;ensembl_tx=ENST00000278616;identifier=ATM;ensembl_gn=ATM;ensembl_gene_id=ENSG00000149311;ensembl_tx=ENST00000452508;identifier=ATM
chr11	108315817	108316113	ATM-38	ATM	296	chr11:108315817-108316113
chr11	108317372	108317521	ATM-39	ATM	149	ensembl_gn=ATM;ensembl_gene_id=ENSG00000149311;ensembl_tx=ENST00000278616;identifier=ATM;ensembl_gn=ATM;ensembl_gene_id=ENSG00000149311;ensembl_tx=ENST00000452508;identifier=ATM
chr11	108319953	108320058	ATM-40	ATM	105	ensembl_gn=ATM;ensembl_gene_id=ENSG00000149311;ensembl_tx=ENST00000278616;identifier=ATM;ensembl_gn=ATM;ensembl_gene_id=ENSG00000149311;ensembl_tx=ENST00000452508;identifier=ATM
chr11	108321300	108321420	ATM-41	ATM	120	ensembl_gn=ATM;ensembl_gene_id=ENSG00000149311;ensembl_tx=ENST00000278616;identifier=ATM;ensembl_gn=ATM;ensembl_gene_id=ENSG00000149311;ensembl_tx=ENST00000452508;identifier=ATM
chr11	108325309	108325544	ATM-42	ATM	235	ensembl_gn=ATM;ensembl_gene_id=ENSG00000149311;ensembl_tx=ENST00000278616;identifier=ATM;ensembl_gn=ATM;ensembl_gene_id=ENSG00000149311;ensembl_tx=ENST00000452508;identifier=ATM
chr11	108326057	108326225	ATM-43	ATM	168	ensembl_gn=ATM;ensembl_gene_id=ENSG00000149311;ensembl_tx=ENST00000278616;identifier=ATM;ensembl_gn=ATM;ensembl_gene_id=ENSG00000149311;ensembl_tx=ENST00000452508;identifier=ATM
chr11	108327644	108327758	ATM-44	ATM	114	ensembl_gn=ATM;ensembl_gene_id=ENSG00000149311;ensembl_tx=ENST00000278616;identifier=ATM;ensembl_gn=ATM;ensembl_gene_id=ENSG00000149311;ensembl_tx=ENST00000452508;identifier=ATM
chr11	108329020	108329238	ATM-45	ATM	218	ensembl_gn=ATM;ensembl_gene_id=ENSG00000149311;ensembl_tx=ENST00000278616;identifier=ATM;ensembl_gn=ATM;ensembl_gene_id=ENSG00000149311;ensembl_tx=ENST00000452508;identifier=ATM
chr11	108330213	108330421	ATM-46	ATM	208	ensembl_gn=ATM;ensembl_gene_id=ENSG00000149311;ensembl_tx=ENST00000278616;identifier=ATM;ensembl_gn=ATM;ensembl_gene_id=ENSG00000149311;ensembl_tx=ENST00000452508;identifier=ATM
chr11	108331443	108331557	ATM-47	ATM	114	ensembl_gn=ATM;ensembl_gene_id=ENSG00000149311;ensembl_tx=ENST00000278616;identifier=ATM;ensembl_gn=ATM;ensembl_gene_id=ENSG00000149311;ensembl_tx=ENST00000452508;identifier=ATM
chr11	108331878	108332037	ATM-48	ATM	159	ensembl_gn=ATM;ensembl_gene_id=ENSG00000149311;ensembl_tx=ENST00000278616;identifier=ATM;ensembl_gn=ATM;ensembl_gene_id=ENSG00000149311;ensembl_tx=ENST00000452508;identifier=ATM
chr11	108332761	108332900	ATM-49	ATM	139	ensembl_gn=ATM;ensembl_gene_id=ENSG00000149311;ensembl_tx=ENST00000278616;identifier=ATM;ensembl_gn=ATM;ensembl_gene_id=ENSG00000149311;ensembl_tx=ENST00000452508;identifier=ATM
chr11	108333877	108333977	ATM-50	ATM	100	ensembl_gn=ATM;ensembl_gene_id=ENSG00000149311;ensembl_tx=ENST00000278616;identifier=ATM;ensembl_gn=ATM;ensembl_gene_id=ENSG00000149311;ensembl_tx=ENST00000452508;identifier=ATM
chr11	108334968	108335109	ATM-51	ATM	141	ensembl_gn=ATM;ensembl_gene_id=ENSG00000149311;ensembl_tx=ENST00000278616;identifier=ATM;ensembl_gn=ATM;ensembl_gene_id=ENSG00000149311;ensembl_tx=ENST00000452508;identifier=ATM
chr11	108335844	108335961	ATM-52	ATM	117	ensembl_gn=ATM;ensembl_gene_id=ENSG00000149311;ensembl_tx=ENST00000278616;identifier=ATM;ensembl_gn=ATM;ensembl_gene_id=ENSG00000149311;ensembl_tx=ENST00000452508;identifier=ATM
chr11	108343221	108343371	ATM-53	ATM	150	ensembl_gn=ATM;ensembl_gene_id=ENSG00000149311;ensembl_tx=ENST00000278616;identifier=ATM;ensembl_gn=ATM;ensembl_gene_id=ENSG00000149311;ensembl_tx=ENST00000452508;identifier=ATM
chr11	108345742	108345908	ATM-54	ATM	166	ensembl_gn=ATM;ensembl_gene_id=ENSG00000149311;ensembl_tx=ENST00000278616;identifier=ATM;ensembl_gn=ATM;ensembl_gene_id=ENSG00000149311;ensembl_tx=ENST00000452508;identifier=ATM
chr11	108347272	108347372	ATM-55	ATM	100	ensembl_gn=ATM;ensembl_gene_id=ENSG00000149311;ensembl_tx=ENST00000278616;identifier=ATM;ensembl_gn=ATM;ensembl_gene_id=ENSG00000149311;ensembl_tx=ENST00000452508;identifier=ATM
chr11	108353765	108353880	ATM-56	ATM	115	ensembl_gn=ATM;ensembl_gene_id=ENSG00000149311;ensembl_tx=ENST00000278616;identifier=ATM;ensembl_gn=ATM;ensembl_gene_id=ENSG00000149311;ensembl_tx=ENST00000452508;identifier=ATM
chr11	108354792	108354892	ATM-57	ATM	100	ensembl_gn=ATM;ensembl_gene_id=ENSG00000149311;ensembl_tx=ENST00000278616;identifier=ATM;ensembl_gn=ATM;ensembl_gene_id=ENSG00000149311;ensembl_tx=ENST00000452508;identifier=ATM
chr11	108365081	108365218	ATM-58	ATM	137	ensembl_gn=ATM;ensembl_gene_id=ENSG00000149311;ensembl_tx=ENST00000278616;identifier=ATM;ensembl_gn=ATM;ensembl_gene_id=ENSG00000149311;ensembl_tx=ENST00000452508;identifier=ATM
chr11	108365324	108365505	ATM-59	ATM	181	ensembl_gn=ATM;ensembl_gene_id=ENSG00000149311;ensembl_tx=ENST00000278616;identifier=ATM;ensembl_gn=ATM;ensembl_gene_id=ENSG00000149311;ensembl_tx=ENST00000452508;identifier=ATM
chr11	118436512	118436944	KMT2A-1	KMT2A	432	ensembl_gn=KMT2A;ensembl_gene_id=ENSG00000118058;ensembl_tx=ENST00000389506;identifier=KMT2A;ensembl_gn=KMT2A;ensembl_gene_id=ENSG00000118058;ensembl_tx=ENST00000527869;identifier=KMT2A;ensembl_gn=KMT2A;ensembl_gene_id=ENSG00000118058;ensembl_tx=ENST00000529852;identifier=KMT2A;ensembl_gn=KMT2A;ensembl_gene_id=ENSG00000118058;ensembl_tx=ENST00000531904;identifier=KMT2A;ensembl_gn=KMT2A;ensembl_ge…
chr11	118439023	118439123	KMT2A-2	KMT2A	100	ensembl_gn=KMT2A;ensembl_gene_id=ENSG00000118058;ensembl_tx=ENST00000527869;identifier=KMT2A;ensembl_gn=KMT2A;ensembl_gene_id=ENSG00000118058;ensembl_tx=ENST00000531904;identifier=KMT2A
chr11	118447604	118447704	KMT2A-3	KMT2A	100	ensembl_gn=KMT2A;ensembl_gene_id=ENSG00000118058;ensembl_tx=ENST00000529852;identifier=KMT2A;ensembl_gn=KMT2A;ensembl_gene_id=ENSG00000118058;ensembl_tx=ENST00000532204;identifier=KMT2A
chr11	118468759	118468859	KMT2A-4	KMT2A	100	ensembl_gn=KMT2A;ensembl_gene_id=ENSG00000118058;ensembl_tx=ENST00000389506;identifier=KMT2A;ensembl_gn=KMT2A;ensembl_gene_id=ENSG00000118058;ensembl_tx=ENST00000527869;identifier=KMT2A;ensembl_gn=KMT2A;ensembl_gene_id=ENSG00000118058;ensembl_tx=ENST00000531904;identifier=KMT2A;ensembl_gn=KMT2A;ensembl_gene_id=ENSG00000118058;ensembl_tx=ENST00000533790;identifier=KMT2A;ensembl_gn=KMT2A;ensembl_ge…
chr11	118471661	118474315	KMT2A-5	KMT2A	2654	ensembl_gn=KMT2A;ensembl_gene_id=ENSG00000118058;ensembl_tx=ENST00000389506;identifier=KMT2A;ensembl_gn=KMT2A;ensembl_gene_id=ENSG00000118058;ensembl_tx=ENST00000527869;identifier=KMT2A;ensembl_gn=KMT2A;ensembl_gene_id=ENSG00000118058;ensembl_tx=ENST00000531904;identifier=KMT2A;ensembl_gn=KMT2A;ensembl_gene_id=ENSG00000118058;ensembl_tx=ENST00000533790;identifier=KMT2A;ensembl_gn=KMT2A;ensembl_ge…
chr11	118476804	118476982	KMT2A-6	KMT2A	178	ensembl_gn=KMT2A;ensembl_gene_id=ENSG00000118058;ensembl_tx=ENST00000389506;identifier=KMT2A;ensembl_gn=KMT2A;ensembl_gene_id=ENSG00000118058;ensembl_tx=ENST00000531904;identifier=KMT2A;ensembl_gn=KMT2A;ensembl_gene_id=ENSG00000118058;ensembl_tx=ENST00000533790;identifier=KMT2A;ensembl_gn=KMT2A;ensembl_gene_id=ENSG00000118058;ensembl_tx=ENST00000534358;identifier=KMT2A
chr11	118477966	118478202	KMT2A-7	KMT2A	236	ensembl_gn=KMT2A;ensembl_gene_id=ENSG00000118058;ensembl_tx=ENST00000389506;identifier=KMT2A;ensembl_gn=KMT2A;ensembl_gene_id=ENSG00000118058;ensembl_tx=ENST00000531904;identifier=KMT2A;ensembl_gn=KMT2A;ensembl_gene_id=ENSG00000118058;ensembl_tx=ENST00000533790;identifier=KMT2A;ensembl_gn=KMT2A;ensembl_gene_id=ENSG00000118058;ensembl_tx=ENST00000534358;identifier=KMT2A
chr11	118480156	118480256	KMT2A-8	KMT2A	100	ensembl_gn=KMT2A;ensembl_gene_id=ENSG00000118058;ensembl_tx=ENST00000389506;identifier=KMT2A;ensembl_gn=KMT2A;ensembl_gene_id=ENSG00000118058;ensembl_tx=ENST00000531904;identifier=KMT2A;ensembl_gn=KMT2A;ensembl_gene_id=ENSG00000118058;ensembl_tx=ENST00000534358;identifier=KMT2A
chr11	118481714	118482092	KMT2A-9	KMT2A	378	ensembl_gn=KMT2A;ensembl_gene_id=ENSG00000118058;ensembl_tx=ENST00000389506;identifier=KMT2A;ensembl_gn=KMT2A;ensembl_gene_id=ENSG00000118058;ensembl_tx=ENST00000392873;identifier=KMT2A;ensembl_gn=KMT2A;ensembl_gene_id=ENSG00000118058;ensembl_tx=ENST00000531904;identifier=KMT2A;ensembl_gn=KMT2A;ensembl_gene_id=ENSG00000118058;ensembl_tx=ENST00000534358;identifier=KMT2A
chr11	118482408	118482508	KMT2A-10	KMT2A	100	ensembl_gn=KMT2A;ensembl_gene_id=ENSG00000118058;ensembl_tx=ENST00000389506;identifier=KMT2A;ensembl_gn=KMT2A;ensembl_gene_id=ENSG00000118058;ensembl_tx=ENST00000392873;identifier=KMT2A;ensembl_gn=KMT2A;ensembl_gene_id=ENSG00000118058;ensembl_tx=ENST00000531904;identifier=KMT2A;ensembl_gn=KMT2A;ensembl_gene_id=ENSG00000118058;ensembl_tx=ENST00000534358;identifier=KMT2A
chr11	118484182	118484314	KMT2A-11	KMT2A	132	ensembl_gn=KMT2A;ensembl_gene_id=ENSG00000118058;ensembl_tx=ENST00000389506;identifier=KMT2A;ensembl_gn=KMT2A;ensembl_gene_id=ENSG00000118058;ensembl_tx=ENST00000392873;identifier=KMT2A;ensembl_gn=KMT2A;ensembl_gene_id=ENSG00000118058;ensembl_tx=ENST00000531904;identifier=KMT2A;ensembl_gn=KMT2A;ensembl_gene_id=ENSG00000118058;ensembl_tx=ENST00000534358;identifier=KMT2A
chr11	118484861	118484975	KMT2A-12	KMT2A	114	ensembl_gn=KMT2A;ensembl_gene_id=ENSG00000118058;ensembl_tx=ENST00000389506;identifier=KMT2A;ensembl_gn=KMT2A;ensembl_gene_id=ENSG00000118058;ensembl_tx=ENST00000534358;identifier=KMT2A
chr11	118488613	118488760	KMT2A-13	KMT2A	147	ensembl_gn=KMT2A;ensembl_gene_id=ENSG00000118058;ensembl_tx=ENST00000389506;identifier=KMT2A;ensembl_gn=KMT2A;ensembl_gene_id=ENSG00000118058;ensembl_tx=ENST00000392873;identifier=KMT2A;ensembl_gn=KMT2A;ensembl_gene_id=ENSG00000118058;ensembl_tx=ENST00000534358;identifier=KMT2A
chr11	118489789	118489889	KMT2A-14	KMT2A	100	ensembl_gn=KMT2A;ensembl_gene_id=ENSG00000118058;ensembl_tx=ENST00000389506;identifier=KMT2A;ensembl_gn=KMT2A;ensembl_gene_id=ENSG00000118058;ensembl_tx=ENST00000392873;identifier=KMT2A;ensembl_gn=KMT2A;ensembl_gene_id=ENSG00000118058;ensembl_tx=ENST00000534358;identifier=KMT2A
chr11	118490128	118490249	KMT2A-15	KMT2A	121	ensembl_gn=KMT2A;ensembl_gene_id=ENSG00000118058;ensembl_tx=ENST00000389506;identifier=KMT2A;ensembl_gn=KMT2A;ensembl_gene_id=ENSG00000118058;ensembl_tx=ENST00000392873;identifier=KMT2A;ensembl_gn=KMT2A;ensembl_gene_id=ENSG00000118058;ensembl_tx=ENST00000534358;identifier=KMT2A
chr11	118491195	118491318	KMT2A-16	KMT2A	123	ensembl_gn=KMT2A;ensembl_gene_id=ENSG00000118058;ensembl_tx=ENST00000389506;identifier=KMT2A;ensembl_gn=KMT2A;ensembl_gene_id=ENSG00000118058;ensembl_tx=ENST00000392873;identifier=KMT2A;ensembl_gn=KMT2A;ensembl_gene_id=ENSG00000118058;ensembl_tx=ENST00000534358;identifier=KMT2A
chr11	118491743	118491928	KMT2A-17	KMT2A	185	ensembl_gn=KMT2A;ensembl_gene_id=ENSG00000118058;ensembl_tx=ENST00000389506;identifier=KMT2A;ensembl_gn=KMT2A;ensembl_gene_id=ENSG00000118058;ensembl_tx=ENST00000392873;identifier=KMT2A;ensembl_gn=KMT2A;ensembl_gene_id=ENSG00000118058;ensembl_tx=ENST00000534358;identifier=KMT2A
chr11	118493056	118493230	KMT2A-18	KMT2A	174	ensembl_gn=KMT2A;ensembl_gene_id=ENSG00000118058;ensembl_tx=ENST00000389506;identifier=KMT2A;ensembl_gn=KMT2A;ensembl_gene_id=ENSG00000118058;ensembl_tx=ENST00000534358;identifier=KMT2A
chr11	118494287	118494398	KMT2A-19	KMT2A	111	ensembl_gn=KMT2A;ensembl_gene_id=ENSG00000118058;ensembl_tx=ENST00000389506;identifier=KMT2A;ensembl_gn=KMT2A;ensembl_gene_id=ENSG00000118058;ensembl_tx=ENST00000534358;identifier=KMT2A
chr11	118494680	118494780	KMT2A-20	KMT2A	100	ensembl_gn=KMT2A;ensembl_gene_id=ENSG00000118058;ensembl_tx=ENST00000389506;identifier=KMT2A;ensembl_gn=KMT2A;ensembl_gene_id=ENSG00000118058;ensembl_tx=ENST00000534358;identifier=KMT2A
chr11	118495699	118495893	KMT2A-21	KMT2A	194	ensembl_gn=KMT2A;ensembl_gene_id=ENSG00000118058;ensembl_tx=ENST00000389506;identifier=KMT2A;ensembl_gn=KMT2A;ensembl_gene_id=ENSG00000118058;ensembl_tx=ENST00000534358;identifier=KMT2A
chr11	118496260	118496367	KMT2A-22	KMT2A	107	ensembl_gn=KMT2A;ensembl_gene_id=ENSG00000118058;ensembl_tx=ENST00000389506;identifier=KMT2A;ensembl_gn=KMT2A;ensembl_gene_id=ENSG00000118058;ensembl_tx=ENST00000534358;identifier=KMT2A
chr11	118497935	118498073	KMT2A-23	KMT2A	138	ensembl_gn=KMT2A;ensembl_gene_id=ENSG00000118058;ensembl_tx=ENST00000389506;identifier=KMT2A;ensembl_gn=KMT2A;ensembl_gene_id=ENSG00000118058;ensembl_tx=ENST00000534358;identifier=KMT2A
chr11	118498369	118498528	KMT2A-24	KMT2A	159	ensembl_gn=KMT2A;ensembl_gene_id=ENSG00000118058;ensembl_tx=ENST00000389506;identifier=KMT2A;ensembl_gn=KMT2A;ensembl_gene_id=ENSG00000118058;ensembl_tx=ENST00000534358;identifier=KMT2A
chr11	118499302	118499420	KMT2A-25	KMT2A	118	ensembl_gn=KMT2A;ensembl_gene_id=ENSG00000118058;ensembl_tx=ENST00000389506;identifier=KMT2A;ensembl_gn=KMT2A;ensembl_gene_id=ENSG00000118058;ensembl_tx=ENST00000534358;identifier=KMT2A
chr11	118499824	118499924	KMT2A-26	KMT2A	100	ensembl_gn=KMT2A;ensembl_gene_id=ENSG00000118058;ensembl_tx=ENST00000389506;identifier=KMT2A;ensembl_gn=KMT2A;ensembl_gene_id=ENSG00000118058;ensembl_tx=ENST00000534358;identifier=KMT2A
chr11	118500986	118501147	KMT2A-27	KMT2A	161	ensembl_gn=KMT2A;ensembl_gene_id=ENSG00000118058;ensembl_tx=ENST00000389506;identifier=KMT2A;ensembl_gn=KMT2A;ensembl_gene_id=ENSG00000118058;ensembl_tx=ENST00000534358;identifier=KMT2A
chr11	118501671	118501857	KMT2A-28	KMT2A	186	ensembl_gn=KMT2A;ensembl_gene_id=ENSG00000118058;ensembl_tx=ENST00000389506;identifier=KMT2A;ensembl_gn=KMT2A;ensembl_gene_id=ENSG00000118058;ensembl_tx=ENST00000534358;identifier=KMT2A
chr11	118502397	118506646	KMT2A-29	KMT2A	4249	ensembl_gn=KMT2A;ensembl_gene_id=ENSG00000118058;ensembl_tx=ENST00000389506;identifier=KMT2A;ensembl_gn=KMT2A;ensembl_gene_id=ENSG00000118058;ensembl_tx=ENST00000534358;identifier=KMT2A
chr11	118507519	118507619	KMT2A-30	KMT2A	100	ensembl_gn=KMT2A;ensembl_gene_id=ENSG00000118058;ensembl_tx=ENST00000389506;identifier=KMT2A;ensembl_gn=KMT2A;ensembl_gene_id=ENSG00000118058;ensembl_tx=ENST00000534358;identifier=KMT2A
chr11	118509118	118509218	KMT2A-31	KMT2A	100	ensembl_gn=KMT2A;ensembl_gene_id=ENSG00000118058;ensembl_tx=ENST00000389506;identifier=KMT2A;ensembl_gn=KMT2A;ensembl_gene_id=ENSG00000118058;ensembl_tx=ENST00000534358;identifier=KMT2A
chr11	118509947	118510118	KMT2A-32	KMT2A	171	ensembl_gn=KMT2A;ensembl_gene_id=ENSG00000118058;ensembl_tx=ENST00000389506;identifier=KMT2A;ensembl_gn=KMT2A;ensembl_gene_id=ENSG00000118058;ensembl_tx=ENST00000534358;identifier=KMT2A
chr11	118511938	118512038	KMT2A-33	KMT2A	100	ensembl_gn=KMT2A;ensembl_gene_id=ENSG00000118058;ensembl_tx=ENST00000389506;identifier=KMT2A;ensembl_gn=KMT2A;ensembl_gene_id=ENSG00000118058;ensembl_tx=ENST00000534358;identifier=KMT2A
chr11	118519617	118519792	KMT2A-34	KMT2A	175	ensembl_gn=KMT2A;ensembl_gene_id=ENSG00000118058;ensembl_tx=ENST00000389506;identifier=KMT2A;ensembl_gn=KMT2A;ensembl_gene_id=ENSG00000118058;ensembl_tx=ENST00000534358;identifier=KMT2A
chr11	118519956	118520064	KMT2A-35	KMT2A	108	ensembl_gn=KMT2A;ensembl_gene_id=ENSG00000118058;ensembl_tx=ENST00000389506;identifier=KMT2A;ensembl_gn=KMT2A;ensembl_gene_id=ENSG00000118058;ensembl_tx=ENST00000534358;identifier=KMT2A
chr11	118520793	118520893	KMT2A-36	KMT2A	100	ensembl_gn=KMT2A;ensembl_gene_id=ENSG00000118058;ensembl_tx=ENST00000389506;identifier=KMT2A;ensembl_gn=KMT2A;ensembl_gene_id=ENSG00000118058;ensembl_tx=ENST00000534358;identifier=KMT2A
chr11	118521287	118521417	KMT2A-37	KMT2A	130	ensembl_gn=KMT2A;ensembl_gene_id=ENSG00000118058;ensembl_tx=ENST00000389506;identifier=KMT2A;ensembl_gn=KMT2A;ensembl_gene_id=ENSG00000118058;ensembl_tx=ENST00000534358;identifier=KMT2A
chr11	118521896	118522169	KMT2A-38	KMT2A	273	ensembl_gn=KMT2A;ensembl_gene_id=ENSG00000118058;ensembl_tx=ENST00000389506;identifier=KMT2A;ensembl_gn=KMT2A;ensembl_gene_id=ENSG00000118058;ensembl_tx=ENST00000534358;identifier=KMT2A
chr11	119206417	119206612	CBL-1	CBL	195	ensembl_gn=CBL;ensembl_gene_id=ENSG00000110395;ensembl_tx=ENST00000264033;identifier=CBL
chr11	119232447	119232695	CBL-2	CBL	248	ensembl_gn=CBL;ensembl_gene_id=ENSG00000110395;ensembl_tx=ENST00000264033;identifier=CBL
chr11	119271734	119271881	CBL-3	CBL	147	ensembl_gn=CBL;ensembl_gene_id=ENSG00000110395;ensembl_tx=ENST00000264033;identifier=CBL
chr11	119273867	119274024	CBL-4	CBL	157	ensembl_gn=CBL;ensembl_gene_id=ENSG00000110395;ensembl_tx=ENST00000264033;identifier=CBL
chr11	119274831	119274953	CBL-5	CBL	122	ensembl_gn=CBL;ensembl_gene_id=ENSG00000110395;ensembl_tx=ENST00000264033;identifier=CBL
chr11	119275996	119276134	CBL-6	CBL	138	ensembl_gn=CBL;ensembl_gene_id=ENSG00000110395;ensembl_tx=ENST00000264033;identifier=CBL
chr11	119277750	119277850	CBL-7	CBL	100	ensembl_gn=CBL;ensembl_gene_id=ENSG00000110395;ensembl_tx=ENST00000264033;identifier=CBL
chr11	119278165	119278297	CBL-8	CBL	132	ensembl_gn=CBL;ensembl_gene_id=ENSG00000110395;ensembl_tx=ENST00000264033;identifier=CBL
chr11	119278509	119278713	CBL-9	CBL	204	ensembl_gn=CBL;ensembl_gene_id=ENSG00000110395;ensembl_tx=ENST00000264033;identifier=CBL
chr11	119284968	119285566	CBL-10	CBL	598	chr11:119284968-119285566
chr11	119287849	119287949	CBL-11	CBL	100	ensembl_gn=CBL;ensembl_gene_id=ENSG00000110395;ensembl_tx=ENST00000264033;identifier=CBL
chr11	119296917	119297034	CBL-12	CBL	117	ensembl_gn=CBL;ensembl_gene_id=ENSG00000110395;ensembl_tx=ENST00000264033;identifier=CBL
chr11	119297382	119297482	CBL-13	CBL	100	ensembl_gn=CBL;ensembl_gene_id=ENSG00000110395;ensembl_tx=ENST00000264033;identifier=CBL
chr11	119298357	119298540	CBL-14	CBL	183	ensembl_gn=CBL;ensembl_gene_id=ENSG00000110395;ensembl_tx=ENST00000264033;identifier=CBL
chr11	119299494	119299778	CBL-15	CBL	284	ensembl_gn=CBL;ensembl_gene_id=ENSG00000110395;ensembl_tx=ENST00000264033;identifier=CBL
chr12	285458	285662	KDM5A-1	KDM5A	204	ensembl_gn=KDM5A;ensembl_gene_id=ENSG00000073614;ensembl_tx=ENST00000382815;identifier=KDM5A;ensembl_gn=KDM5A;ensembl_gene_id=ENSG00000073614;ensembl_tx=ENST00000399788;identifier=KDM5A
chr12	286107	286248	KDM5A-2	KDM5A	141	ensembl_gn=KDM5A;ensembl_gene_id=ENSG00000073614;ensembl_tx=ENST00000382815;identifier=KDM5A
chr12	292758	293169	KDM5A-3	KDM5A	411	ensembl_gn=KDM5A;ensembl_gene_id=ENSG00000073614;ensembl_tx=ENST00000382815;identifier=KDM5A;ensembl_gn=KDM5A;ensembl_gene_id=ENSG00000073614;ensembl_tx=ENST00000399788;identifier=KDM5A
chr12	295572	295808	KDM5A-4	KDM5A	236	ensembl_gn=KDM5A;ensembl_gene_id=ENSG00000073614;ensembl_tx=ENST00000382815;identifier=KDM5A;ensembl_gn=KDM5A;ensembl_gene_id=ENSG00000073614;ensembl_tx=ENST00000399788;identifier=KDM5A
chr12	297040	297200	KDM5A-5	KDM5A	160	ensembl_gn=KDM5A;ensembl_gene_id=ENSG00000073614;ensembl_tx=ENST00000382815;identifier=KDM5A;ensembl_gn=KDM5A;ensembl_gene_id=ENSG00000073614;ensembl_tx=ENST00000399788;identifier=KDM5A
chr12	306945	307089	KDM5A-6	KDM5A	144	ensembl_gn=KDM5A;ensembl_gene_id=ENSG00000073614;ensembl_tx=ENST00000382815;identifier=KDM5A;ensembl_gn=KDM5A;ensembl_gene_id=ENSG00000073614;ensembl_tx=ENST00000399788;identifier=KDM5A
chr12	307453	308005	KDM5A-7	KDM5A	552	ensembl_gn=KDM5A;ensembl_gene_id=ENSG00000073614;ensembl_tx=ENST00000382815;identifier=KDM5A;ensembl_gn=KDM5A;ensembl_gene_id=ENSG00000073614;ensembl_tx=ENST00000399788;identifier=KDM5A
chr12	309802	309964	KDM5A-8	KDM5A	162	ensembl_gn=KDM5A;ensembl_gene_id=ENSG00000073614;ensembl_tx=ENST00000382815;identifier=KDM5A;ensembl_gn=KDM5A;ensembl_gene_id=ENSG00000073614;ensembl_tx=ENST00000399788;identifier=KDM5A;ensembl_gn=KDM5A;ensembl_gene_id=ENSG00000073614;ensembl_tx=ENST00000544760;identifier=KDM5A
chr12	310884	311064	KDM5A-9	KDM5A	180	ensembl_gn=KDM5A;ensembl_gene_id=ENSG00000073614;ensembl_tx=ENST00000382815;identifier=KDM5A;ensembl_gn=KDM5A;ensembl_gene_id=ENSG00000073614;ensembl_tx=ENST00000399788;identifier=KDM5A;ensembl_gn=KDM5A;ensembl_gene_id=ENSG00000073614;ensembl_tx=ENST00000544760;identifier=KDM5A
chr12	313055	313194	KDM5A-10	KDM5A	139	ensembl_gn=KDM5A;ensembl_gene_id=ENSG00000073614;ensembl_tx=ENST00000382815;identifier=KDM5A;ensembl_gn=KDM5A;ensembl_gene_id=ENSG00000073614;ensembl_tx=ENST00000399788;identifier=KDM5A;ensembl_gn=KDM5A;ensembl_gene_id=ENSG00000073614;ensembl_tx=ENST00000544760;identifier=KDM5A
chr12	318105	318461	KDM5A-11	KDM5A	356	ensembl_gn=KDM5A;ensembl_gene_id=ENSG00000073614;ensembl_tx=ENST00000382815;identifier=KDM5A;ensembl_gn=KDM5A;ensembl_gene_id=ENSG00000073614;ensembl_tx=ENST00000399788;identifier=KDM5A;ensembl_gn=KDM5A;ensembl_gene_id=ENSG00000073614;ensembl_tx=ENST00000544760;identifier=KDM5A
chr12	320994	321109	KDM5A-12	KDM5A	115	ensembl_gn=KDM5A;ensembl_gene_id=ENSG00000073614;ensembl_tx=ENST00000382815;identifier=KDM5A;ensembl_gn=KDM5A;ensembl_gene_id=ENSG00000073614;ensembl_tx=ENST00000399788;identifier=KDM5A;ensembl_gn=KDM5A;ensembl_gene_id=ENSG00000073614;ensembl_tx=ENST00000544760;identifier=KDM5A
chr12	322416	322567	KDM5A-13	KDM5A	151	ensembl_gn=KDM5A;ensembl_gene_id=ENSG00000073614;ensembl_tx=ENST00000382815;identifier=KDM5A;ensembl_gn=KDM5A;ensembl_gene_id=ENSG00000073614;ensembl_tx=ENST00000399788;identifier=KDM5A;ensembl_gn=KDM5A;ensembl_gene_id=ENSG00000073614;ensembl_tx=ENST00000544760;identifier=KDM5A
chr12	323081	323206	KDM5A-14	KDM5A	125	ensembl_gn=KDM5A;ensembl_gene_id=ENSG00000073614;ensembl_tx=ENST00000382815;identifier=KDM5A;ensembl_gn=KDM5A;ensembl_gene_id=ENSG00000073614;ensembl_tx=ENST00000399788;identifier=KDM5A;ensembl_gn=KDM5A;ensembl_gene_id=ENSG00000073614;ensembl_tx=ENST00000544760;identifier=KDM5A
chr12	323599	323781	KDM5A-15	KDM5A	182	ensembl_gn=KDM5A;ensembl_gene_id=ENSG00000073614;ensembl_tx=ENST00000382815;identifier=KDM5A;ensembl_gn=KDM5A;ensembl_gene_id=ENSG00000073614;ensembl_tx=ENST00000399788;identifier=KDM5A;ensembl_gn=KDM5A;ensembl_gene_id=ENSG00000073614;ensembl_tx=ENST00000544760;identifier=KDM5A
chr12	328834	329029	KDM5A-16	KDM5A	195	ensembl_gn=KDM5A;ensembl_gene_id=ENSG00000073614;ensembl_tx=ENST00000382815;identifier=KDM5A;ensembl_gn=KDM5A;ensembl_gene_id=ENSG00000073614;ensembl_tx=ENST00000399788;identifier=KDM5A;ensembl_gn=KDM5A;ensembl_gene_id=ENSG00000073614;ensembl_tx=ENST00000544760;identifier=KDM5A
chr12	331818	331938	KDM5A-17	KDM5A	120	ensembl_gn=KDM5A;ensembl_gene_id=ENSG00000073614;ensembl_tx=ENST00000382815;identifier=KDM5A;ensembl_gn=KDM5A;ensembl_gene_id=ENSG00000073614;ensembl_tx=ENST00000399788;identifier=KDM5A;ensembl_gn=KDM5A;ensembl_gene_id=ENSG00000073614;ensembl_tx=ENST00000544760;identifier=KDM5A
chr12	333486	333649	KDM5A-18	KDM5A	163	ensembl_gn=KDM5A;ensembl_gene_id=ENSG00000073614;ensembl_tx=ENST00000382815;identifier=KDM5A;ensembl_gn=KDM5A;ensembl_gene_id=ENSG00000073614;ensembl_tx=ENST00000399788;identifier=KDM5A;ensembl_gn=KDM5A;ensembl_gene_id=ENSG00000073614;ensembl_tx=ENST00000544760;identifier=KDM5A
chr12	334240	334422	KDM5A-19	KDM5A	182	ensembl_gn=KDM5A;ensembl_gene_id=ENSG00000073614;ensembl_tx=ENST00000382815;identifier=KDM5A;ensembl_gn=KDM5A;ensembl_gene_id=ENSG00000073614;ensembl_tx=ENST00000399788;identifier=KDM5A;ensembl_gn=KDM5A;ensembl_gene_id=ENSG00000073614;ensembl_tx=ENST00000544760;identifier=KDM5A
chr12	350620	350779	KDM5A-20	KDM5A	159	ensembl_gn=KDM5A;ensembl_gene_id=ENSG00000073614;ensembl_tx=ENST00000382815;identifier=KDM5A;ensembl_gn=KDM5A;ensembl_gene_id=ENSG00000073614;ensembl_tx=ENST00000399788;identifier=KDM5A
chr12	352204	352324	KDM5A-21	KDM5A	120	ensembl_gn=KDM5A;ensembl_gene_id=ENSG00000073614;ensembl_tx=ENST00000382815;identifier=KDM5A;ensembl_gn=KDM5A;ensembl_gene_id=ENSG00000073614;ensembl_tx=ENST00000399788;identifier=KDM5A
chr12	354075	354234	KDM5A-22	KDM5A	159	ensembl_gn=KDM5A;ensembl_gene_id=ENSG00000073614;ensembl_tx=ENST00000382815;identifier=KDM5A;ensembl_gn=KDM5A;ensembl_gene_id=ENSG00000073614;ensembl_tx=ENST00000399788;identifier=KDM5A
chr12	355153	355253	KDM5A-23	KDM5A	100	ensembl_gn=KDM5A;ensembl_gene_id=ENSG00000073614;ensembl_tx=ENST00000382815;identifier=KDM5A;ensembl_gn=KDM5A;ensembl_gene_id=ENSG00000073614;ensembl_tx=ENST00000399788;identifier=KDM5A
chr12	356431	356537	KDM5A-24	KDM5A	106	ensembl_gn=KDM5A;ensembl_gene_id=ENSG00000073614;ensembl_tx=ENST00000382815;identifier=KDM5A;ensembl_gn=KDM5A;ensembl_gene_id=ENSG00000073614;ensembl_tx=ENST00000399788;identifier=KDM5A
chr12	362962	363097	KDM5A-25	KDM5A	135	ensembl_gn=KDM5A;ensembl_gene_id=ENSG00000073614;ensembl_tx=ENST00000382815;identifier=KDM5A;ensembl_gn=KDM5A;ensembl_gene_id=ENSG00000073614;ensembl_tx=ENST00000399788;identifier=KDM5A
chr12	365933	366104	KDM5A-26	KDM5A	171	ensembl_gn=KDM5A;ensembl_gene_id=ENSG00000073614;ensembl_tx=ENST00000382815;identifier=KDM5A;ensembl_gn=KDM5A;ensembl_gene_id=ENSG00000073614;ensembl_tx=ENST00000399788;identifier=KDM5A;ensembl_gn=KDM5A;ensembl_gene_id=ENSG00000073614;ensembl_tx=ENST00000535014;identifier=KDM5A;ensembl_gn=KDM5A;ensembl_gene_id=ENSG00000073614;ensembl_tx=ENST00000536014;identifier=KDM5A
chr12	384030	384153	KDM5A-27	KDM5A	123	ensembl_gn=KDM5A;ensembl_gene_id=ENSG00000073614;ensembl_tx=ENST00000382815;identifier=KDM5A;ensembl_gn=KDM5A;ensembl_gene_id=ENSG00000073614;ensembl_tx=ENST00000399788;identifier=KDM5A;ensembl_gn=KDM5A;ensembl_gene_id=ENSG00000073614;ensembl_tx=ENST00000536014;identifier=KDM5A;ensembl_gn=KDM5A;ensembl_gene_id=ENSG00000073614;ensembl_tx=ENST00000543507;identifier=KDM5A
chr12	385885	385985	KDM5A-28	KDM5A	100	ensembl_gn=KDM5A;ensembl_gene_id=ENSG00000073614;ensembl_tx=ENST00000382815;identifier=KDM5A;ensembl_gn=KDM5A;ensembl_gene_id=ENSG00000073614;ensembl_tx=ENST00000399788;identifier=KDM5A;ensembl_gn=KDM5A;ensembl_gene_id=ENSG00000073614;ensembl_tx=ENST00000535014;identifier=KDM5A;ensembl_gn=KDM5A;ensembl_gene_id=ENSG00000073614;ensembl_tx=ENST00000536014;identifier=KDM5A;ensembl_gn=KDM5A;ensembl_ge…
chr12	387211	387311	KDM5A-29	KDM5A	100	ensembl_gn=KDM5A;ensembl_gene_id=ENSG00000073614;ensembl_tx=ENST00000543507;identifier=KDM5A
chr12	388232	388340	KDM5A-30	KDM5A	108	ensembl_gn=KDM5A;ensembl_gene_id=ENSG00000073614;ensembl_tx=ENST00000536014;identifier=KDM5A
chr12	388926	389091	KDM5A-31	KDM5A	165	ensembl_gn=KDM5A;ensembl_gene_id=ENSG00000073614;ensembl_tx=ENST00000382815;identifier=KDM5A;ensembl_gn=KDM5A;ensembl_gene_id=ENSG00000073614;ensembl_tx=ENST00000399788;identifier=KDM5A;ensembl_gn=KDM5A;ensembl_gene_id=ENSG00000073614;ensembl_tx=ENST00000535014;identifier=KDM5A;ensembl_gn=KDM5A;ensembl_gene_id=ENSG00000073614;ensembl_tx=ENST00000543507;identifier=KDM5A;ensembl_gn=KDM5A;ensembl_ge…
chr12	11650094	11650194	ETV6-1	ETV6	100	ensembl_gn=ETV6;ensembl_gene_id=ENSG00000139083;ensembl_tx=ENST00000396373;identifier=ETV6
chr12	11752449	11752579	ETV6-2	ETV6	130	ensembl_gn=ETV6;ensembl_gene_id=ENSG00000139083;ensembl_tx=ENST00000396373;identifier=ETV6;ensembl_gn=ETV6;ensembl_gene_id=ENSG00000139083;ensembl_tx=ENST00000545027;identifier=ETV6
chr12	11839139	11839304	ETV6-3	ETV6	165	ensembl_gn=ETV6;ensembl_gene_id=ENSG00000139083;ensembl_tx=ENST00000396373;identifier=ETV6;ensembl_gn=ETV6;ensembl_gene_id=ENSG00000139083;ensembl_tx=ENST00000545027;identifier=ETV6
chr12	11840420	11840520	ETV6-4	ETV6	100	ensembl_gn=ETV6;ensembl_gene_id=ENSG00000139083;ensembl_tx=ENST00000545027;identifier=ETV6
chr12	11853426	11853561	ETV6-5	ETV6	135	ensembl_gn=ETV6;ensembl_gene_id=ENSG00000139083;ensembl_tx=ENST00000396373;identifier=ETV6
chr12	11869423	11869969	ETV6-6	ETV6	546	ensembl_gn=ETV6;ensembl_gene_id=ENSG00000139083;ensembl_tx=ENST00000396373;identifier=ETV6
chr12	11884444	11884587	ETV6-7	ETV6	143	ensembl_gn=ETV6;ensembl_gene_id=ENSG00000139083;ensembl_tx=ENST00000396373;identifier=ETV6
chr12	11885925	11886026	ETV6-8	ETV6	101	ensembl_gn=ETV6;ensembl_gene_id=ENSG00000139083;ensembl_tx=ENST00000266427;identifier=ETV6;ensembl_gn=ETV6;ensembl_gene_id=ENSG00000139083;ensembl_tx=ENST00000396373;identifier=ETV6
chr12	11890940	11891043	ETV6-9	ETV6	103	ensembl_gn=ETV6;ensembl_gene_id=ENSG00000139083;ensembl_tx=ENST00000396373;identifier=ETV6
chr12	11891519	11891619	ETV6-10	ETV6	100	ensembl_gn=ETV6;ensembl_gene_id=ENSG00000139083;ensembl_tx=ENST00000266427;identifier=ETV6
chr12	22625163	22625586	ETNK1-1	ETNK1	423	ensembl_gene_id=ENSG00000139163;ensembl_gn=ETNK1;ensembl_tx=ENST00000266517;ensembl_tx=ENST00000335148;ensembl_tx=ENST00000538218;ensembl_tx=ENST00000545979;identifier=ETNK1
chr12	22625813	22625828	ETNK1-2	ETNK1	15	ensembl_gn=ETNK1;ensembl_gene_id=ENSG00000139163;ensembl_tx=ENST00000545979;identifier=ETNK1
chr12	22643762	22644022	ETNK1-3	ETNK1	260	ensembl_gene_id=ENSG00000139163;ensembl_gn=ETNK1;ensembl_tx=ENST00000266517;ensembl_tx=ENST00000335148;ensembl_tx=ENST00000538218;identifier=ETNK1
chr12	22644210	22644301	ETNK1-4	ETNK1	91	ensembl_gn=ETNK1;ensembl_gene_id=ENSG00000139163;ensembl_tx=ENST00000335148;identifier=ETNK1
chr12	22659013	22659154	ETNK1-5	ETNK1	141	ensembl_gene_id=ENSG00000139163;ensembl_gn=ETNK1;ensembl_tx=ENST00000266517;ensembl_tx=ENST00000538218;identifier=ETNK1
chr12	22661062	22661205	ETNK1-6	ETNK1	143	ensembl_gene_id=ENSG00000139163;ensembl_gn=ETNK1;ensembl_tx=ENST00000266517;ensembl_tx=ENST00000538218;identifier=ETNK1
chr12	22671271	22671355	ETNK1-7	ETNK1	84	ensembl_gene_id=ENSG00000139163;ensembl_gn=ETNK1;ensembl_tx=ENST00000266517;ensembl_tx=ENST00000538218;identifier=ETNK1
chr12	22673499	22673660	ETNK1-8	ETNK1	161	ensembl_gene_id=ENSG00000139163;ensembl_gn=ETNK1;ensembl_tx=ENST00000266517;ensembl_tx=ENST00000538218;identifier=ETNK1
chr12	22682280	22682339	ETNK1-9	ETNK1	59	ensembl_gn=ETNK1;ensembl_gene_id=ENSG00000139163;ensembl_tx=ENST00000538218;identifier=ETNK1
chr12	22684482	22684556	ETNK1-10	ETNK1	74	ensembl_gene_id=ENSG00000139163;ensembl_gn=ETNK1;ensembl_tx=ENST00000266517;ensembl_tx=ENST00000538218;identifier=ETNK1
chr12	22684881	22684951	ETNK1-11	ETNK1	70	ensembl_gn=ETNK1;ensembl_gene_id=ENSG00000139163;ensembl_tx=ENST00000266517;identifier=ETNK1
chr12	25209797	25209911	KRAS-1	KRAS	114	ensembl_gn=KRAS;ensembl_gene_id=ENSG00000133703;ensembl_tx=ENST00000311936;identifier=KRAS;ensembl_gn=KRAS;ensembl_gene_id=ENSG00000133703;ensembl_tx=ENST00000557334;identifier=KRAS
chr12	25215443	25215560	KRAS-2	KRAS	117	ensembl_gn=KRAS;ensembl_gene_id=ENSG00000133703;ensembl_tx=ENST00000256078;identifier=KRAS
chr12	25225613	25225773	KRAS-3	KRAS	160	ensembl_gn=KRAS;ensembl_gene_id=ENSG00000133703;ensembl_tx=ENST00000256078;identifier=KRAS;ensembl_gn=KRAS;ensembl_gene_id=ENSG00000133703;ensembl_tx=ENST00000311936;identifier=KRAS
chr12	25227233	25227412	KRAS-4	KRAS	179	ensembl_gn=KRAS;ensembl_gene_id=ENSG00000133703;ensembl_tx=ENST00000256078;identifier=KRAS;ensembl_gn=KRAS;ensembl_gene_id=ENSG00000133703;ensembl_tx=ENST00000311936;identifier=KRAS
chr12	25235167	25235267	KRAS-5	KRAS	100	ensembl_gn=KRAS;ensembl_gene_id=ENSG00000133703;ensembl_tx=ENST00000556131;identifier=KRAS
chr12	25245273	25245384	KRAS-6	KRAS	111	ensembl_gn=KRAS;ensembl_gene_id=ENSG00000133703;ensembl_tx=ENST00000256078;identifier=KRAS;ensembl_gn=KRAS;ensembl_gene_id=ENSG00000133703;ensembl_tx=ENST00000311936;identifier=KRAS;ensembl_gn=KRAS;ensembl_gene_id=ENSG00000133703;ensembl_tx=ENST00000556131;identifier=KRAS;ensembl_gn=KRAS;ensembl_gene_id=ENSG00000133703;ensembl_tx=ENST00000557334;identifier=KRAS
chr12	49021777	49021877	KMT2D-1	KMT2D	100	ensembl_gn=KMT2D;ensembl_gene_id=ENSG00000167548;ensembl_tx=ENST00000301067;identifier=KMT2D;ensembl_gn=KMT2D;ensembl_gene_id=ENSG00000167548;ensembl_tx=ENST00000526209;identifier=KMT2D
chr12	49022042	49022151	KMT2D-2	KMT2D	109	ensembl_gn=KMT2D;ensembl_gene_id=ENSG00000167548;ensembl_tx=ENST00000301067;identifier=KMT2D;ensembl_gn=KMT2D;ensembl_gene_id=ENSG00000167548;ensembl_tx=ENST00000526209;identifier=KMT2D
chr12	49022266	49022366	KMT2D-3	KMT2D	100	ensembl_gn=KMT2D;ensembl_gene_id=ENSG00000167548;ensembl_tx=ENST00000301067;identifier=KMT2D;ensembl_gn=KMT2D;ensembl_gene_id=ENSG00000167548;ensembl_tx=ENST00000526209;identifier=KMT2D
chr12	49022589	49022875	KMT2D-4	KMT2D	286	ensembl_gn=KMT2D;ensembl_gene_id=ENSG00000167548;ensembl_tx=ENST00000301067;identifier=KMT2D;ensembl_gn=KMT2D;ensembl_gene_id=ENSG00000167548;ensembl_tx=ENST00000526209;identifier=KMT2D
chr12	49024026	49024126	KMT2D-5	KMT2D	100	ensembl_gn=KMT2D;ensembl_gene_id=ENSG00000167548;ensembl_tx=ENST00000526209;identifier=KMT2D
chr12	49024577	49024708	KMT2D-6	KMT2D	131	ensembl_gn=KMT2D;ensembl_gene_id=ENSG00000167548;ensembl_tx=ENST00000301067;identifier=KMT2D;ensembl_gn=KMT2D;ensembl_gene_id=ENSG00000167548;ensembl_tx=ENST00000526209;identifier=KMT2D
chr12	49024809	49024946	KMT2D-7	KMT2D	137	ensembl_gn=KMT2D;ensembl_gene_id=ENSG00000167548;ensembl_tx=ENST00000301067;identifier=KMT2D
chr12	49026181	49027322	KMT2D-8	KMT2D	1141	ensembl_gn=KMT2D;ensembl_gene_id=ENSG00000167548;ensembl_tx=ENST00000301067;identifier=KMT2D
chr12	49027802	49028141	KMT2D-9	KMT2D	339	chr12:49027802-49028141
chr12	49028827	49028958	KMT2D-10	KMT2D	131	ensembl_gn=KMT2D;ensembl_gene_id=ENSG00000167548;ensembl_tx=ENST00000301067;identifier=KMT2D
chr12	49029060	49029236	KMT2D-11	KMT2D	176	ensembl_gn=KMT2D;ensembl_gene_id=ENSG00000167548;ensembl_tx=ENST00000301067;identifier=KMT2D
chr12	49029388	49029488	KMT2D-12	KMT2D	100	ensembl_gn=KMT2D;ensembl_gene_id=ENSG00000167548;ensembl_tx=ENST00000301067;identifier=KMT2D
chr12	49030279	49030439	KMT2D-13	KMT2D	160	ensembl_gn=KMT2D;ensembl_gene_id=ENSG00000167548;ensembl_tx=ENST00000301067;identifier=KMT2D
chr12	49030600	49030768	KMT2D-14	KMT2D	168	ensembl_gn=KMT2D;ensembl_gene_id=ENSG00000167548;ensembl_tx=ENST00000301067;identifier=KMT2D
chr12	49030892	49031033	KMT2D-15	KMT2D	141	ensembl_gn=KMT2D;ensembl_gene_id=ENSG00000167548;ensembl_tx=ENST00000301067;identifier=KMT2D
chr12	49031174	49033964	KMT2D-16	KMT2D	2790	ensembl_gn=KMT2D;ensembl_gene_id=ENSG00000167548;ensembl_tx=ENST00000301067;identifier=KMT2D
chr12	49034066	49034674	KMT2D-17	KMT2D	608	chr12:49034066-49034674
chr12	49034811	49034935	KMT2D-18	KMT2D	124	ensembl_gn=KMT2D;ensembl_gene_id=ENSG00000167548;ensembl_tx=ENST00000301067;identifier=KMT2D
chr12	49037124	49038989	KMT2D-19	KMT2D	1865	ensembl_gn=KMT2D;ensembl_gene_id=ENSG00000167548;ensembl_tx=ENST00000301067;identifier=KMT2D
chr12	49039221	49039617	KMT2D-20	KMT2D	396	chr12:49039221-49039617
chr12	49039723	49041730	KMT2D-21	KMT2D	2007	chr12:49039723-49041730
chr12	49041903	49042330	KMT2D-22	KMT2D	427	chr12:49041903-49042330
chr12	49042553	49042878	KMT2D-23	KMT2D	325	chr12:49042553-49042878
chr12	49043075	49043186	KMT2D-24	KMT2D	111	ensembl_gn=KMT2D;ensembl_gene_id=ENSG00000167548;ensembl_tx=ENST00000301067;identifier=KMT2D
chr12	49043345	49043445	KMT2D-25	KMT2D	100	ensembl_gn=KMT2D;ensembl_gene_id=ENSG00000167548;ensembl_tx=ENST00000301067;identifier=KMT2D
chr12	49043634	49043998	KMT2D-26	KMT2D	364	chr12:49043634-49043998
chr12	49044199	49044522	KMT2D-27	KMT2D	323	chr12:49044199-49044522
chr12	49044743	49044965	KMT2D-28	KMT2D	222	ensembl_gn=KMT2D;ensembl_gene_id=ENSG00000167548;ensembl_tx=ENST00000301067;identifier=KMT2D
chr12	49045893	49046424	KMT2D-29	KMT2D	531	chr12:49045893-49046424
chr12	49046608	49046790	KMT2D-30	KMT2D	182	ensembl_gn=KMT2D;ensembl_gene_id=ENSG00000167548;ensembl_tx=ENST00000301067;identifier=KMT2D
chr12	49047964	49048069	KMT2D-31	KMT2D	105	ensembl_gn=KMT2D;ensembl_gene_id=ENSG00000167548;ensembl_tx=ENST00000301067;identifier=KMT2D
chr12	49048658	49048769	KMT2D-32	KMT2D	111	ensembl_gn=KMT2D;ensembl_gene_id=ENSG00000167548;ensembl_tx=ENST00000301067;identifier=KMT2D
chr12	49049104	49049218	KMT2D-33	KMT2D	114	ensembl_gn=KMT2D;ensembl_gene_id=ENSG00000167548;ensembl_tx=ENST00000301067;identifier=KMT2D
chr12	49049681	49052424	KMT2D-34	KMT2D	2743	chr12:49049681-49052424
chr12	49052563	49052709	KMT2D-35	KMT2D	146	ensembl_gn=KMT2D;ensembl_gene_id=ENSG00000167548;ensembl_tx=ENST00000301067;identifier=KMT2D
chr12	49052914	49053072	KMT2D-36	KMT2D	158	ensembl_gn=KMT2D;ensembl_gene_id=ENSG00000167548;ensembl_tx=ENST00000301067;identifier=KMT2D
chr12	49053206	49053321	KMT2D-37	KMT2D	115	ensembl_gn=KMT2D;ensembl_gene_id=ENSG00000167548;ensembl_tx=ENST00000301067;identifier=KMT2D
chr12	49053475	49053641	KMT2D-38	KMT2D	166	ensembl_gn=KMT2D;ensembl_gene_id=ENSG00000167548;ensembl_tx=ENST00000301067;identifier=KMT2D
chr12	49053977	49054140	KMT2D-39	KMT2D	163	ensembl_gn=KMT2D;ensembl_gene_id=ENSG00000167548;ensembl_tx=ENST00000301067;identifier=KMT2D
chr12	49054306	49054416	KMT2D-40	KMT2D	110	ensembl_gn=KMT2D;ensembl_gene_id=ENSG00000167548;ensembl_tx=ENST00000301067;identifier=KMT2D;ensembl_gn=KMT2D;ensembl_gene_id=ENSG00000167548;ensembl_tx=ENST00000547610;identifier=KMT2D
chr12	49054527	49054751	KMT2D-41	KMT2D	224	ensembl_gn=KMT2D;ensembl_gene_id=ENSG00000167548;ensembl_tx=ENST00000301067;identifier=KMT2D;ensembl_gn=KMT2D;ensembl_gene_id=ENSG00000167548;ensembl_tx=ENST00000547610;identifier=KMT2D
chr12	49054899	49055026	KMT2D-42	KMT2D	127	ensembl_gn=KMT2D;ensembl_gene_id=ENSG00000167548;ensembl_tx=ENST00000301067;identifier=KMT2D;ensembl_gn=KMT2D;ensembl_gene_id=ENSG00000167548;ensembl_tx=ENST00000547610;identifier=KMT2D
chr12	49055250	49055350	KMT2D-43	KMT2D	100	ensembl_gn=KMT2D;ensembl_gene_id=ENSG00000167548;ensembl_tx=ENST00000301067;identifier=KMT2D;ensembl_gn=KMT2D;ensembl_gene_id=ENSG00000167548;ensembl_tx=ENST00000547610;identifier=KMT2D
chr12	49623542	49623642	PRPF40B-1	PRPF40B	100	ensembl_gn=PRPF40B;ensembl_gene_id=ENSG00000110844;ensembl_tx=ENST00000548825;identifier=PRPF40B
chr12	49630535	49630635	PRPF40B-2	PRPF40B	100	ensembl_gn=PRPF40B;ensembl_gene_id=ENSG00000110844;ensembl_tx=ENST00000380281;identifier=PRPF40B;ensembl_gn=PRPF40B;ensembl_gene_id=ENSG00000110844;ensembl_tx=ENST00000548825;identifier=PRPF40B;ensembl_gn=PRPF40B;ensembl_gene_id=ENSG00000110844;ensembl_tx=ENST00000551063;identifier=PRPF40B
chr12	49631400	49631544	PRPF40B-3	PRPF40B	144	ensembl_gn=PRPF40B;ensembl_gene_id=ENSG00000110844;ensembl_tx=ENST00000261897;identifier=PRPF40B;ensembl_gn=PRPF40B;ensembl_gene_id=ENSG00000110844;ensembl_tx=ENST00000380281;identifier=PRPF40B;ensembl_gn=PRPF40B;ensembl_gene_id=ENSG00000110844;ensembl_tx=ENST00000548825;identifier=PRPF40B
chr12	49631842	49631942	PRPF40B-4	PRPF40B	100	ensembl_gn=PRPF40B;ensembl_gene_id=ENSG00000110844;ensembl_tx=ENST00000261897;identifier=PRPF40B;ensembl_gn=PRPF40B;ensembl_gene_id=ENSG00000110844;ensembl_tx=ENST00000380281;identifier=PRPF40B;ensembl_gn=PRPF40B;ensembl_gene_id=ENSG00000110844;ensembl_tx=ENST00000548825;identifier=PRPF40B
chr12	49632559	49632659	PRPF40B-5	PRPF40B	100	ensembl_gn=PRPF40B;ensembl_gene_id=ENSG00000110844;ensembl_tx=ENST00000261897;identifier=PRPF40B;ensembl_gn=PRPF40B;ensembl_gene_id=ENSG00000110844;ensembl_tx=ENST00000380281;identifier=PRPF40B;ensembl_gn=PRPF40B;ensembl_gene_id=ENSG00000110844;ensembl_tx=ENST00000548825;identifier=PRPF40B
chr12	49632817	49633124	PRPF40B-6	PRPF40B	307	chr12:49632817-49633124
chr12	49633426	49633699	PRPF40B-7	PRPF40B	273	chr12:49633426-49633699
chr12	49633885	49634092	PRPF40B-8	PRPF40B	207	ensembl_gn=PRPF40B;ensembl_gene_id=ENSG00000110844;ensembl_tx=ENST00000261897;identifier=PRPF40B;ensembl_gn=PRPF40B;ensembl_gene_id=ENSG00000110844;ensembl_tx=ENST00000380281;identifier=PRPF40B;ensembl_gn=PRPF40B;ensembl_gene_id=ENSG00000110844;ensembl_tx=ENST00000548825;identifier=PRPF40B
chr12	49634331	49634620	PRPF40B-9	PRPF40B	289	chr12:49634331-49634620
chr12	49635098	49635263	PRPF40B-10	PRPF40B	165	ensembl_gn=PRPF40B;ensembl_gene_id=ENSG00000110844;ensembl_tx=ENST00000261897;identifier=PRPF40B;ensembl_gn=PRPF40B;ensembl_gene_id=ENSG00000110844;ensembl_tx=ENST00000380281;identifier=PRPF40B;ensembl_gn=PRPF40B;ensembl_gene_id=ENSG00000110844;ensembl_tx=ENST00000548825;identifier=PRPF40B
chr12	49635364	49635473	PRPF40B-11	PRPF40B	109	ensembl_gn=PRPF40B;ensembl_gene_id=ENSG00000110844;ensembl_tx=ENST00000261897;identifier=PRPF40B;ensembl_gn=PRPF40B;ensembl_gene_id=ENSG00000110844;ensembl_tx=ENST00000380281;identifier=PRPF40B;ensembl_gn=PRPF40B;ensembl_gene_id=ENSG00000110844;ensembl_tx=ENST00000548825;identifier=PRPF40B
chr12	49635842	49635993	PRPF40B-12	PRPF40B	151	ensembl_gn=PRPF40B;ensembl_gene_id=ENSG00000110844;ensembl_tx=ENST00000261897;identifier=PRPF40B;ensembl_gn=PRPF40B;ensembl_gene_id=ENSG00000110844;ensembl_tx=ENST00000380281;identifier=PRPF40B;ensembl_gn=PRPF40B;ensembl_gene_id=ENSG00000110844;ensembl_tx=ENST00000548825;identifier=PRPF40B
chr12	49636715	49636849	PRPF40B-13	PRPF40B	134	ensembl_gn=PRPF40B;ensembl_gene_id=ENSG00000110844;ensembl_tx=ENST00000261897;identifier=PRPF40B;ensembl_gn=PRPF40B;ensembl_gene_id=ENSG00000110844;ensembl_tx=ENST00000380281;identifier=PRPF40B;ensembl_gn=PRPF40B;ensembl_gene_id=ENSG00000110844;ensembl_tx=ENST00000548825;identifier=PRPF40B
chr12	49637469	49637584	PRPF40B-14	PRPF40B	115	ensembl_gn=PRPF40B;ensembl_gene_id=ENSG00000110844;ensembl_tx=ENST00000261897;identifier=PRPF40B;ensembl_gn=PRPF40B;ensembl_gene_id=ENSG00000110844;ensembl_tx=ENST00000380281;identifier=PRPF40B;ensembl_gn=PRPF40B;ensembl_gene_id=ENSG00000110844;ensembl_tx=ENST00000548825;identifier=PRPF40B
chr12	49637728	49637828	PRPF40B-15	PRPF40B	100	ensembl_gn=PRPF40B;ensembl_gene_id=ENSG00000110844;ensembl_tx=ENST00000261897;identifier=PRPF40B;ensembl_gn=PRPF40B;ensembl_gene_id=ENSG00000110844;ensembl_tx=ENST00000380281;identifier=PRPF40B;ensembl_gn=PRPF40B;ensembl_gene_id=ENSG00000110844;ensembl_tx=ENST00000548825;identifier=PRPF40B;ensembl_gn=PRPF40B;ensembl_gene_id=ENSG00000110844;ensembl_tx=ENST00000549547;identifier=PRPF40B
chr12	49641907	49642024	PRPF40B-16	PRPF40B	117	ensembl_gn=PRPF40B;ensembl_gene_id=ENSG00000110844;ensembl_tx=ENST00000261897;identifier=PRPF40B;ensembl_gn=PRPF40B;ensembl_gene_id=ENSG00000110844;ensembl_tx=ENST00000380281;identifier=PRPF40B;ensembl_gn=PRPF40B;ensembl_gene_id=ENSG00000110844;ensembl_tx=ENST00000548825;identifier=PRPF40B;ensembl_gn=PRPF40B;ensembl_gene_id=ENSG00000110844;ensembl_tx=ENST00000549547;identifier=PRPF40B
chr12	49642234	49642372	PRPF40B-17	PRPF40B	138	ensembl_gn=PRPF40B;ensembl_gene_id=ENSG00000110844;ensembl_tx=ENST00000261897;identifier=PRPF40B;ensembl_gn=PRPF40B;ensembl_gene_id=ENSG00000110844;ensembl_tx=ENST00000380281;identifier=PRPF40B;ensembl_gn=PRPF40B;ensembl_gene_id=ENSG00000110844;ensembl_tx=ENST00000548825;identifier=PRPF40B;ensembl_gn=PRPF40B;ensembl_gene_id=ENSG00000110844;ensembl_tx=ENST00000549547;identifier=PRPF40B
chr12	49642577	49642677	PRPF40B-18	PRPF40B	100	ensembl_gn=PRPF40B;ensembl_gene_id=ENSG00000110844;ensembl_tx=ENST00000261897;identifier=PRPF40B;ensembl_gn=PRPF40B;ensembl_gene_id=ENSG00000110844;ensembl_tx=ENST00000380281;identifier=PRPF40B;ensembl_gn=PRPF40B;ensembl_gene_id=ENSG00000110844;ensembl_tx=ENST00000548825;identifier=PRPF40B;ensembl_gn=PRPF40B;ensembl_gene_id=ENSG00000110844;ensembl_tx=ENST00000549547;identifier=PRPF40B
chr12	49642921	49643021	PRPF40B-19	PRPF40B	100	ensembl_gn=PRPF40B;ensembl_gene_id=ENSG00000110844;ensembl_tx=ENST00000261897;identifier=PRPF40B;ensembl_gn=PRPF40B;ensembl_gene_id=ENSG00000110844;ensembl_tx=ENST00000380281;identifier=PRPF40B;ensembl_gn=PRPF40B;ensembl_gene_id=ENSG00000110844;ensembl_tx=ENST00000548825;identifier=PRPF40B;ensembl_gn=PRPF40B;ensembl_gene_id=ENSG00000110844;ensembl_tx=ENST00000549547;identifier=PRPF40B
chr12	49643222	49643397	PRPF40B-20	PRPF40B	175	ensembl_gn=PRPF40B;ensembl_gene_id=ENSG00000110844;ensembl_tx=ENST00000261897;identifier=PRPF40B;ensembl_gn=PRPF40B;ensembl_gene_id=ENSG00000110844;ensembl_tx=ENST00000380281;identifier=PRPF40B;ensembl_gn=PRPF40B;ensembl_gene_id=ENSG00000110844;ensembl_tx=ENST00000548825;identifier=PRPF40B;ensembl_gn=PRPF40B;ensembl_gene_id=ENSG00000110844;ensembl_tx=ENST00000549547;identifier=PRPF40B
chr12	49643671	49644194	PRPF40B-21	PRPF40B	523	chr12:49643671-49644194
chr12	111418145	111418877	SH2B3-1	SH2B3	732	ensembl_gn=SH2B3;ensembl_gene_id=ENSG00000111252;ensembl_tx=ENST00000341259;identifier=SH2B3;ensembl_gn=SH2B3;ensembl_gene_id=ENSG00000111252;ensembl_tx=ENST00000550925;identifier=SH2B3
chr12	111434901	111435027	SH2B3-2	SH2B3	126	ensembl_gn=SH2B3;ensembl_gene_id=ENSG00000111252;ensembl_tx=ENST00000538307;identifier=SH2B3
chr12	111444738	111444848	SH2B3-3	SH2B3	110	ensembl_gn=SH2B3;ensembl_gene_id=ENSG00000111252;ensembl_tx=ENST00000550925;identifier=SH2B3
chr12	111446752	111447222	SH2B3-4	SH2B3	470	chr12:111446752-111447222
chr12	111447329	111447544	SH2B3-5	SH2B3	215	ensembl_gn=SH2B3;ensembl_gene_id=ENSG00000111252;ensembl_tx=ENST00000341259;identifier=SH2B3;ensembl_gn=SH2B3;ensembl_gene_id=ENSG00000111252;ensembl_tx=ENST00000538307;identifier=SH2B3
chr12	111447655	111447827	SH2B3-6	SH2B3	172	ensembl_gn=SH2B3;ensembl_gene_id=ENSG00000111252;ensembl_tx=ENST00000341259;identifier=SH2B3;ensembl_gn=SH2B3;ensembl_gene_id=ENSG00000111252;ensembl_tx=ENST00000538307;identifier=SH2B3
chr12	111447982	111448299	SH2B3-7	SH2B3	317	ensembl_gn=SH2B3;ensembl_gene_id=ENSG00000111252;ensembl_tx=ENST00000341259;identifier=SH2B3;ensembl_gn=SH2B3;ensembl_gene_id=ENSG00000111252;ensembl_tx=ENST00000538307;identifier=SH2B3
chr12	112419068	112419168	PTPN11-1	PTPN11	100	ensembl_gn=PTPN11;ensembl_gene_id=ENSG00000179295;ensembl_tx=ENST00000351677;identifier=PTPN11;ensembl_gn=PTPN11;ensembl_gene_id=ENSG00000179295;ensembl_tx=ENST00000392597;identifier=PTPN11
chr12	112446275	112446398	PTPN11-2	PTPN11	123	ensembl_gn=PTPN11;ensembl_gene_id=ENSG00000179295;ensembl_tx=ENST00000351677;identifier=PTPN11;ensembl_gn=PTPN11;ensembl_gene_id=ENSG00000179295;ensembl_tx=ENST00000392597;identifier=PTPN11
chr12	112450317	112450512	PTPN11-3	PTPN11	195	ensembl_gn=PTPN11;ensembl_gene_id=ENSG00000179295;ensembl_tx=ENST00000351677;identifier=PTPN11;ensembl_gn=PTPN11;ensembl_gene_id=ENSG00000179295;ensembl_tx=ENST00000392597;identifier=PTPN11
chr12	112453194	112453387	PTPN11-4	PTPN11	193	ensembl_gn=PTPN11;ensembl_gene_id=ENSG00000179295;ensembl_tx=ENST00000351677;identifier=PTPN11;ensembl_gn=PTPN11;ensembl_gene_id=ENSG00000179295;ensembl_tx=ENST00000392597;identifier=PTPN11;ensembl_gn=PTPN11;ensembl_gene_id=ENSG00000179295;ensembl_tx=ENST00000530818;identifier=PTPN11
chr12	112454563	112454680	PTPN11-5	PTPN11	117	ensembl_gn=PTPN11;ensembl_gene_id=ENSG00000179295;ensembl_tx=ENST00000351677;identifier=PTPN11;ensembl_gn=PTPN11;ensembl_gene_id=ENSG00000179295;ensembl_tx=ENST00000392597;identifier=PTPN11;ensembl_gn=PTPN11;ensembl_gene_id=ENSG00000179295;ensembl_tx=ENST00000530818;identifier=PTPN11
chr12	112455949	112456063	PTPN11-6	PTPN11	114	ensembl_gn=PTPN11;ensembl_gene_id=ENSG00000179295;ensembl_tx=ENST00000351677;identifier=PTPN11;ensembl_gn=PTPN11;ensembl_gene_id=ENSG00000179295;ensembl_tx=ENST00000392597;identifier=PTPN11;ensembl_gn=PTPN11;ensembl_gene_id=ENSG00000179295;ensembl_tx=ENST00000530818;identifier=PTPN11
chr12	112472942	112473042	PTPN11-7	PTPN11	100	ensembl_gn=PTPN11;ensembl_gene_id=ENSG00000179295;ensembl_tx=ENST00000351677;identifier=PTPN11;ensembl_gn=PTPN11;ensembl_gene_id=ENSG00000179295;ensembl_tx=ENST00000392597;identifier=PTPN11
chr12	112477640	112477740	PTPN11-8	PTPN11	100	ensembl_gn=PTPN11;ensembl_gene_id=ENSG00000179295;ensembl_tx=ENST00000351677;identifier=PTPN11;ensembl_gn=PTPN11;ensembl_gene_id=ENSG00000179295;ensembl_tx=ENST00000392597;identifier=PTPN11
chr12	112477856	112478015	PTPN11-9	PTPN11	159	ensembl_gn=PTPN11;ensembl_gene_id=ENSG00000179295;ensembl_tx=ENST00000351677;identifier=PTPN11;ensembl_gn=PTPN11;ensembl_gene_id=ENSG00000179295;ensembl_tx=ENST00000392597;identifier=PTPN11
chr12	112482073	112482205	PTPN11-10	PTPN11	132	ensembl_gn=PTPN11;ensembl_gene_id=ENSG00000179295;ensembl_tx=ENST00000351677;identifier=PTPN11;ensembl_gn=PTPN11;ensembl_gene_id=ENSG00000179295;ensembl_tx=ENST00000392597;identifier=PTPN11
chr12	112486474	112486630	PTPN11-11	PTPN11	156	ensembl_gn=PTPN11;ensembl_gene_id=ENSG00000179295;ensembl_tx=ENST00000351677;identifier=PTPN11;ensembl_gn=PTPN11;ensembl_gene_id=ENSG00000179295;ensembl_tx=ENST00000392597;identifier=PTPN11
chr12	112488426	112488526	PTPN11-12	PTPN11	100	ensembl_gn=PTPN11;ensembl_gene_id=ENSG00000179295;ensembl_tx=ENST00000351677;identifier=PTPN11
chr12	112489023	112489175	PTPN11-13	PTPN11	152	ensembl_gn=PTPN11;ensembl_gene_id=ENSG00000179295;ensembl_tx=ENST00000351677;identifier=PTPN11
chr12	112502143	112502256	PTPN11-14	PTPN11	113	ensembl_gn=PTPN11;ensembl_gene_id=ENSG00000179295;ensembl_tx=ENST00000351677;identifier=PTPN11
chr12	112504678	112504778	PTPN11-15	PTPN11	100	ensembl_gn=PTPN11;ensembl_gene_id=ENSG00000179295;ensembl_tx=ENST00000351677;identifier=PTPN11
chr13	28004054	28004174	FLT3-1	FLT3	120	ensembl_gn=FLT3;ensembl_gene_id=ENSG00000122025;ensembl_tx=ENST00000241453;identifier=FLT3
chr13	28014451	28014557	FLT3-2	FLT3	106	ensembl_gn=FLT3;ensembl_gene_id=ENSG00000122025;ensembl_tx=ENST00000241453;identifier=FLT3
chr13	28015156	28015256	FLT3-3	FLT3	100	ensembl_gn=FLT3;ensembl_gene_id=ENSG00000122025;ensembl_tx=ENST00000241453;identifier=FLT3
chr13	28015589	28015701	FLT3-4	FLT3	112	ensembl_gn=FLT3;ensembl_gene_id=ENSG00000122025;ensembl_tx=ENST00000241453;identifier=FLT3
chr13	28018466	28018589	FLT3-5	FLT3	123	ensembl_gn=FLT3;ensembl_gene_id=ENSG00000122025;ensembl_tx=ENST00000241453;identifier=FLT3
chr13	28023349	28023477	FLT3-6	FLT3	128	ensembl_gn=FLT3;ensembl_gene_id=ENSG00000122025;ensembl_tx=ENST00000241453;identifier=FLT3
chr13	28024852	28024952	FLT3-7	FLT3	100	ensembl_gn=FLT3;ensembl_gene_id=ENSG00000122025;ensembl_tx=ENST00000241453;identifier=FLT3
chr13	28025360	28025460	FLT3-8	FLT3	100	ensembl_gn=FLT3;ensembl_gene_id=ENSG00000122025;ensembl_tx=ENST00000380987;identifier=FLT3
chr13	28027087	28027241	FLT3-9	FLT3	154	ensembl_gn=FLT3;ensembl_gene_id=ENSG00000122025;ensembl_tx=ENST00000241453;identifier=FLT3;ensembl_gn=FLT3;ensembl_gene_id=ENSG00000122025;ensembl_tx=ENST00000380987;identifier=FLT3
chr13	28028177	28028288	FLT3-10	FLT3	111	ensembl_gn=FLT3;ensembl_gene_id=ENSG00000122025;ensembl_tx=ENST00000241453;identifier=FLT3;ensembl_gn=FLT3;ensembl_gene_id=ENSG00000122025;ensembl_tx=ENST00000380987;identifier=FLT3
chr13	28033886	28034407	FLT3-11	FLT3	521	chr13:28033886-28034407
chr13	28035494	28035673	FLT3-12	FLT3	179	ensembl_gn=FLT3;ensembl_gene_id=ENSG00000122025;ensembl_tx=ENST00000241453;identifier=FLT3;ensembl_gn=FLT3;ensembl_gene_id=ENSG00000122025;ensembl_tx=ENST00000380987;identifier=FLT3
chr13	28035934	28036043	FLT3-13	FLT3	109	ensembl_gn=FLT3;ensembl_gene_id=ENSG00000122025;ensembl_tx=ENST00000241453;identifier=FLT3;ensembl_gn=FLT3;ensembl_gene_id=ENSG00000122025;ensembl_tx=ENST00000380987;identifier=FLT3
chr13	28037184	28037288	FLT3-14	FLT3	104	ensembl_gn=FLT3;ensembl_gene_id=ENSG00000122025;ensembl_tx=ENST00000241453;identifier=FLT3;ensembl_gn=FLT3;ensembl_gene_id=ENSG00000122025;ensembl_tx=ENST00000380987;identifier=FLT3
chr13	28048274	28048443	FLT3-15	FLT3	169	ensembl_gn=FLT3;ensembl_gene_id=ENSG00000122025;ensembl_tx=ENST00000241453;identifier=FLT3;ensembl_gn=FLT3;ensembl_gene_id=ENSG00000122025;ensembl_tx=ENST00000380987;identifier=FLT3
chr13	28049383	28049774	FLT3-16	FLT3	391	chr13:28049383-28049774
chr13	28050094	28050222	FLT3-17	FLT3	128	ensembl_gn=FLT3;ensembl_gene_id=ENSG00000122025;ensembl_tx=ENST00000241453;identifier=FLT3;ensembl_gn=FLT3;ensembl_gene_id=ENSG00000122025;ensembl_tx=ENST00000380987;identifier=FLT3
chr13	28052544	28052674	FLT3-18	FLT3	130	ensembl_gn=FLT3;ensembl_gene_id=ENSG00000122025;ensembl_tx=ENST00000241453;identifier=FLT3;ensembl_gn=FLT3;ensembl_gene_id=ENSG00000122025;ensembl_tx=ENST00000380987;identifier=FLT3
chr13	28057346	28057462	FLT3-19	FLT3	116	ensembl_gn=FLT3;ensembl_gene_id=ENSG00000122025;ensembl_tx=ENST00000241453;identifier=FLT3;ensembl_gn=FLT3;ensembl_gene_id=ENSG00000122025;ensembl_tx=ENST00000380987;identifier=FLT3
chr13	28061866	28062069	FLT3-20	FLT3	203	ensembl_gn=FLT3;ensembl_gene_id=ENSG00000122025;ensembl_tx=ENST00000241453;identifier=FLT3;ensembl_gn=FLT3;ensembl_gene_id=ENSG00000122025;ensembl_tx=ENST00000380987;identifier=FLT3
chr13	28070490	28070612	FLT3-21	FLT3	122	ensembl_gn=FLT3;ensembl_gene_id=ENSG00000122025;ensembl_tx=ENST00000241453;identifier=FLT3;ensembl_gn=FLT3;ensembl_gene_id=ENSG00000122025;ensembl_tx=ENST00000380987;identifier=FLT3
chr13	28100439	28100539	FLT3-22	FLT3	100	ensembl_gn=FLT3;ensembl_gene_id=ENSG00000122025;ensembl_tx=ENST00000241453;identifier=FLT3;ensembl_gn=FLT3;ensembl_gene_id=ENSG00000122025;ensembl_tx=ENST00000380987;identifier=FLT3
chr13	32648772	32648880	PDS5B-1	PDS5B	108	ensembl_gn=PDS5B;ensembl_gene_id=ENSG00000083642;ensembl_tx=ENST00000315596;identifier=PDS5B;ensembl_gn=PDS5B;ensembl_gene_id=ENSG00000083642;ensembl_tx=ENST00000450460;identifier=PDS5B
chr13	32651803	32652007	PDS5B-2	PDS5B	204	ensembl_gn=PDS5B;ensembl_gene_id=ENSG00000083642;ensembl_tx=ENST00000315596;identifier=PDS5B;ensembl_gn=PDS5B;ensembl_gene_id=ENSG00000083642;ensembl_tx=ENST00000450460;identifier=PDS5B
chr13	32658232	32658532	PDS5B-3	PDS5B	300	chr13:32658232-32658532
chr13	32659153	32659280	PDS5B-4	PDS5B	127	ensembl_gn=PDS5B;ensembl_gene_id=ENSG00000083642;ensembl_tx=ENST00000315596;identifier=PDS5B;ensembl_gn=PDS5B;ensembl_gene_id=ENSG00000083642;ensembl_tx=ENST00000450460;identifier=PDS5B
chr13	32667754	32667854	PDS5B-5	PDS5B	100	ensembl_gn=PDS5B;ensembl_gene_id=ENSG00000083642;ensembl_tx=ENST00000315596;identifier=PDS5B;ensembl_gn=PDS5B;ensembl_gene_id=ENSG00000083642;ensembl_tx=ENST00000450460;identifier=PDS5B
chr13	32673215	32673356	PDS5B-6	PDS5B	141	ensembl_gn=PDS5B;ensembl_gene_id=ENSG00000083642;ensembl_tx=ENST00000315596;identifier=PDS5B;ensembl_gn=PDS5B;ensembl_gene_id=ENSG00000083642;ensembl_tx=ENST00000450460;identifier=PDS5B
chr13	32675843	32675959	PDS5B-7	PDS5B	116	ensembl_gn=PDS5B;ensembl_gene_id=ENSG00000083642;ensembl_tx=ENST00000315596;identifier=PDS5B;ensembl_gn=PDS5B;ensembl_gene_id=ENSG00000083642;ensembl_tx=ENST00000450460;identifier=PDS5B
chr13	32678832	32678932	PDS5B-8	PDS5B	100	ensembl_gn=PDS5B;ensembl_gene_id=ENSG00000083642;ensembl_tx=ENST00000315596;identifier=PDS5B;ensembl_gn=PDS5B;ensembl_gene_id=ENSG00000083642;ensembl_tx=ENST00000450460;identifier=PDS5B
chr13	32683877	32684023	PDS5B-9	PDS5B	146	ensembl_gn=PDS5B;ensembl_gene_id=ENSG00000083642;ensembl_tx=ENST00000315596;identifier=PDS5B;ensembl_gn=PDS5B;ensembl_gene_id=ENSG00000083642;ensembl_tx=ENST00000450460;identifier=PDS5B
chr13	32687133	32687285	PDS5B-10	PDS5B	152	ensembl_gn=PDS5B;ensembl_gene_id=ENSG00000083642;ensembl_tx=ENST00000315596;identifier=PDS5B;ensembl_gn=PDS5B;ensembl_gene_id=ENSG00000083642;ensembl_tx=ENST00000450460;identifier=PDS5B
chr13	32688455	32688569	PDS5B-11	PDS5B	114	ensembl_gn=PDS5B;ensembl_gene_id=ENSG00000083642;ensembl_tx=ENST00000315596;identifier=PDS5B;ensembl_gn=PDS5B;ensembl_gene_id=ENSG00000083642;ensembl_tx=ENST00000450460;identifier=PDS5B
chr13	32694213	32694313	PDS5B-12	PDS5B	100	ensembl_gn=PDS5B;ensembl_gene_id=ENSG00000083642;ensembl_tx=ENST00000315596;identifier=PDS5B;ensembl_gn=PDS5B;ensembl_gene_id=ENSG00000083642;ensembl_tx=ENST00000450460;identifier=PDS5B
chr13	32696828	32696928	PDS5B-13	PDS5B	100	ensembl_gn=PDS5B;ensembl_gene_id=ENSG00000083642;ensembl_tx=ENST00000315596;identifier=PDS5B;ensembl_gn=PDS5B;ensembl_gene_id=ENSG00000083642;ensembl_tx=ENST00000450460;identifier=PDS5B
chr13	32699729	32699869	PDS5B-14	PDS5B	140	ensembl_gn=PDS5B;ensembl_gene_id=ENSG00000083642;ensembl_tx=ENST00000315596;identifier=PDS5B;ensembl_gn=PDS5B;ensembl_gene_id=ENSG00000083642;ensembl_tx=ENST00000450460;identifier=PDS5B
chr13	32701322	32701438	PDS5B-15	PDS5B	116	ensembl_gn=PDS5B;ensembl_gene_id=ENSG00000083642;ensembl_tx=ENST00000315596;identifier=PDS5B;ensembl_gn=PDS5B;ensembl_gene_id=ENSG00000083642;ensembl_tx=ENST00000450460;identifier=PDS5B
chr13	32706933	32707039	PDS5B-16	PDS5B	106	ensembl_gn=PDS5B;ensembl_gene_id=ENSG00000083642;ensembl_tx=ENST00000315596;identifier=PDS5B;ensembl_gn=PDS5B;ensembl_gene_id=ENSG00000083642;ensembl_tx=ENST00000450460;identifier=PDS5B
chr13	32709945	32710106	PDS5B-17	PDS5B	161	ensembl_gn=PDS5B;ensembl_gene_id=ENSG00000083642;ensembl_tx=ENST00000315596;identifier=PDS5B;ensembl_gn=PDS5B;ensembl_gene_id=ENSG00000083642;ensembl_tx=ENST00000450460;identifier=PDS5B
chr13	32732100	32732224	PDS5B-18	PDS5B	124	ensembl_gn=PDS5B;ensembl_gene_id=ENSG00000083642;ensembl_tx=ENST00000315596;identifier=PDS5B;ensembl_gn=PDS5B;ensembl_gene_id=ENSG00000083642;ensembl_tx=ENST00000450460;identifier=PDS5B
chr13	32735171	32735330	PDS5B-19	PDS5B	159	ensembl_gn=PDS5B;ensembl_gene_id=ENSG00000083642;ensembl_tx=ENST00000315596;identifier=PDS5B;ensembl_gn=PDS5B;ensembl_gene_id=ENSG00000083642;ensembl_tx=ENST00000450460;identifier=PDS5B
chr13	32741064	32741164	PDS5B-20	PDS5B	100	ensembl_gn=PDS5B;ensembl_gene_id=ENSG00000083642;ensembl_tx=ENST00000315596;identifier=PDS5B;ensembl_gn=PDS5B;ensembl_gene_id=ENSG00000083642;ensembl_tx=ENST00000450460;identifier=PDS5B
chr13	32742590	32742727	PDS5B-21	PDS5B	137	ensembl_gn=PDS5B;ensembl_gene_id=ENSG00000083642;ensembl_tx=ENST00000315596;identifier=PDS5B;ensembl_gn=PDS5B;ensembl_gene_id=ENSG00000083642;ensembl_tx=ENST00000450460;identifier=PDS5B
chr13	32745976	32746100	PDS5B-22	PDS5B	124	ensembl_gn=PDS5B;ensembl_gene_id=ENSG00000083642;ensembl_tx=ENST00000315596;identifier=PDS5B;ensembl_gn=PDS5B;ensembl_gene_id=ENSG00000083642;ensembl_tx=ENST00000450460;identifier=PDS5B
chr13	32753331	32753536	PDS5B-23	PDS5B	205	ensembl_gn=PDS5B;ensembl_gene_id=ENSG00000083642;ensembl_tx=ENST00000315596;identifier=PDS5B;ensembl_gn=PDS5B;ensembl_gene_id=ENSG00000083642;ensembl_tx=ENST00000450460;identifier=PDS5B
chr13	32755841	32755956	PDS5B-24	PDS5B	115	ensembl_gn=PDS5B;ensembl_gene_id=ENSG00000083642;ensembl_tx=ENST00000315596;identifier=PDS5B;ensembl_gn=PDS5B;ensembl_gene_id=ENSG00000083642;ensembl_tx=ENST00000450460;identifier=PDS5B
chr13	32758086	32758219	PDS5B-25	PDS5B	133	ensembl_gn=PDS5B;ensembl_gene_id=ENSG00000083642;ensembl_tx=ENST00000315596;identifier=PDS5B;ensembl_gn=PDS5B;ensembl_gene_id=ENSG00000083642;ensembl_tx=ENST00000447833;identifier=PDS5B;ensembl_gn=PDS5B;ensembl_gene_id=ENSG00000083642;ensembl_tx=ENST00000450460;identifier=PDS5B
chr13	32758533	32758653	PDS5B-26	PDS5B	120	ensembl_gn=PDS5B;ensembl_gene_id=ENSG00000083642;ensembl_tx=ENST00000315596;identifier=PDS5B;ensembl_gn=PDS5B;ensembl_gene_id=ENSG00000083642;ensembl_tx=ENST00000447833;identifier=PDS5B;ensembl_gn=PDS5B;ensembl_gene_id=ENSG00000083642;ensembl_tx=ENST00000450460;identifier=PDS5B
chr13	32759609	32759709	PDS5B-27	PDS5B	100	ensembl_gn=PDS5B;ensembl_gene_id=ENSG00000083642;ensembl_tx=ENST00000315596;identifier=PDS5B;ensembl_gn=PDS5B;ensembl_gene_id=ENSG00000083642;ensembl_tx=ENST00000447833;identifier=PDS5B;ensembl_gn=PDS5B;ensembl_gene_id=ENSG00000083642;ensembl_tx=ENST00000450460;identifier=PDS5B
chr13	32760574	32760720	PDS5B-28	PDS5B	146	ensembl_gn=PDS5B;ensembl_gene_id=ENSG00000083642;ensembl_tx=ENST00000315596;identifier=PDS5B;ensembl_gn=PDS5B;ensembl_gene_id=ENSG00000083642;ensembl_tx=ENST00000447833;identifier=PDS5B;ensembl_gn=PDS5B;ensembl_gene_id=ENSG00000083642;ensembl_tx=ENST00000450460;identifier=PDS5B
chr13	32764488	32764594	PDS5B-29	PDS5B	106	ensembl_gn=PDS5B;ensembl_gene_id=ENSG00000083642;ensembl_tx=ENST00000315596;identifier=PDS5B;ensembl_gn=PDS5B;ensembl_gene_id=ENSG00000083642;ensembl_tx=ENST00000447833;identifier=PDS5B;ensembl_gn=PDS5B;ensembl_gene_id=ENSG00000083642;ensembl_tx=ENST00000450460;identifier=PDS5B
chr13	32770120	32770762	PDS5B-30	PDS5B	642	chr13:32770120-32770762
chr13	32773188	32773324	PDS5B-31	PDS5B	136	ensembl_gn=PDS5B;ensembl_gene_id=ENSG00000083642;ensembl_tx=ENST00000315596;identifier=PDS5B
chr13	32774983	32775083	PDS5B-32	PDS5B	100	ensembl_gn=PDS5B;ensembl_gene_id=ENSG00000083642;ensembl_tx=ENST00000315596;identifier=PDS5B
chr13	48303912	48304049	RB1-1	RB1	137	ensembl_gn=RB1;ensembl_gene_id=ENSG00000139687;ensembl_tx=ENST00000267163;identifier=RB1;ensembl_gn=RB1;ensembl_gene_id=ENSG00000139687;ensembl_tx=ENST00000467505;identifier=RB1
chr13	48307279	48307406	RB1-2	RB1	127	ensembl_gn=RB1;ensembl_gene_id=ENSG00000139687;ensembl_tx=ENST00000267163;identifier=RB1
chr13	48342598	48342714	RB1-3	RB1	116	ensembl_gn=RB1;ensembl_gene_id=ENSG00000139687;ensembl_tx=ENST00000267163;identifier=RB1
chr13	48345079	48345199	RB1-4	RB1	120	ensembl_gn=RB1;ensembl_gene_id=ENSG00000139687;ensembl_tx=ENST00000267163;identifier=RB1
chr13	48347794	48347894	RB1-5	RB1	100	ensembl_gn=RB1;ensembl_gene_id=ENSG00000139687;ensembl_tx=ENST00000267163;identifier=RB1
chr13	48348939	48349039	RB1-6	RB1	100	ensembl_gn=RB1;ensembl_gene_id=ENSG00000139687;ensembl_tx=ENST00000267163;identifier=RB1
chr13	48360016	48360127	RB1-7	RB1	111	ensembl_gn=RB1;ensembl_gene_id=ENSG00000139687;ensembl_tx=ENST00000267163;identifier=RB1;ensembl_gn=RB1;ensembl_gene_id=ENSG00000139687;ensembl_tx=ENST00000467505;identifier=RB1
chr13	48362814	48362957	RB1-8	RB1	143	ensembl_gn=RB1;ensembl_gene_id=ENSG00000139687;ensembl_tx=ENST00000267163;identifier=RB1
chr13	48364882	48364982	RB1-9	RB1	100	ensembl_gn=RB1;ensembl_gene_id=ENSG00000139687;ensembl_tx=ENST00000267163;identifier=RB1
chr13	48367493	48367603	RB1-10	RB1	110	ensembl_gn=RB1;ensembl_gene_id=ENSG00000139687;ensembl_tx=ENST00000267163;identifier=RB1
chr13	48368515	48368615	RB1-11	RB1	100	ensembl_gn=RB1;ensembl_gene_id=ENSG00000139687;ensembl_tx=ENST00000267163;identifier=RB1
chr13	48373398	48373498	RB1-12	RB1	100	ensembl_gn=RB1;ensembl_gene_id=ENSG00000139687;ensembl_tx=ENST00000267163;identifier=RB1
chr13	48376917	48377034	RB1-13	RB1	117	ensembl_gn=RB1;ensembl_gene_id=ENSG00000139687;ensembl_tx=ENST00000267163;identifier=RB1
chr13	48379572	48379672	RB1-14	RB1	100	ensembl_gn=RB1;ensembl_gene_id=ENSG00000139687;ensembl_tx=ENST00000267163;identifier=RB1
chr13	48380018	48380253	RB1-15	RB1	235	chr13:48380018-48380253
chr13	48381246	48381443	RB1-16	RB1	197	ensembl_gn=RB1;ensembl_gene_id=ENSG00000139687;ensembl_tx=ENST00000267163;identifier=RB1
chr13	48452992	48453111	RB1-17	RB1	119	ensembl_gn=RB1;ensembl_gene_id=ENSG00000139687;ensembl_tx=ENST00000267163;identifier=RB1
chr13	48456203	48456349	RB1-18	RB1	146	ensembl_gn=RB1;ensembl_gene_id=ENSG00000139687;ensembl_tx=ENST00000267163;identifier=RB1
chr13	48459687	48459833	RB1-19	RB1	146	ensembl_gn=RB1;ensembl_gene_id=ENSG00000139687;ensembl_tx=ENST00000267163;identifier=RB1
chr13	48463730	48463835	RB1-20	RB1	105	ensembl_gn=RB1;ensembl_gene_id=ENSG00000139687;ensembl_tx=ENST00000267163;identifier=RB1
chr13	48464997	48465368	RB1-21	RB1	371	chr13:48464997-48465368
chr13	48473325	48473425	RB1-22	RB1	100	ensembl_gn=RB1;ensembl_gene_id=ENSG00000139687;ensembl_tx=ENST00000267163;identifier=RB1
chr13	48476700	48476843	RB1-23	RB1	143	ensembl_gn=RB1;ensembl_gene_id=ENSG00000139687;ensembl_tx=ENST00000267163;identifier=RB1
chr13	48477329	48477429	RB1-24	RB1	100	ensembl_gn=RB1;ensembl_gene_id=ENSG00000139687;ensembl_tx=ENST00000267163;identifier=RB1
chr13	48479983	48480083	RB1-25	RB1	100	ensembl_gn=RB1;ensembl_gene_id=ENSG00000139687;ensembl_tx=ENST00000267163;identifier=RB1
chr13	72759797	72759878	DIS3-1	DIS3	81	ensembl_gene_id=ENSG00000083520;ensembl_gn=DIS3;ensembl_tx=ENST00000377767;ensembl_tx=ENST00000377780;ensembl_tx=ENST00000545453;identifier=DIS3
chr13	72760528	72760651	DIS3-2	DIS3	123	ensembl_gene_id=ENSG00000083520;ensembl_gn=DIS3;ensembl_tx=ENST00000377767;ensembl_tx=ENST00000377780;ensembl_tx=ENST00000545453;identifier=DIS3
chr13	72761362	72761521	DIS3-3	DIS3	159	ensembl_gene_id=ENSG00000083520;ensembl_gn=DIS3;ensembl_tx=ENST00000377767;ensembl_tx=ENST00000377780;ensembl_tx=ENST00000545453;identifier=DIS3
chr13	72761645	72761814	DIS3-4	DIS3	169	ensembl_gene_id=ENSG00000083520;ensembl_gn=DIS3;ensembl_tx=ENST00000377767;ensembl_tx=ENST00000377780;ensembl_tx=ENST00000545453;identifier=DIS3
chr13	72761922	72762137	DIS3-5	DIS3	215	ensembl_gene_id=ENSG00000083520;ensembl_gn=DIS3;ensembl_tx=ENST00000377767;ensembl_tx=ENST00000377780;ensembl_tx=ENST00000545453;identifier=DIS3
chr13	72763450	72763607	DIS3-6	DIS3	157	ensembl_gene_id=ENSG00000083520;ensembl_gn=DIS3;ensembl_tx=ENST00000377767;ensembl_tx=ENST00000377780;ensembl_tx=ENST00000545453;identifier=DIS3
chr13	72765971	72766058	DIS3-7	DIS3	87	ensembl_gene_id=ENSG00000083520;ensembl_gn=DIS3;ensembl_tx=ENST00000377767;ensembl_tx=ENST00000377780;ensembl_tx=ENST00000545453;identifier=DIS3
chr13	72768784	72768912	DIS3-8	DIS3	128	ensembl_gene_id=ENSG00000083520;ensembl_gn=DIS3;ensembl_tx=ENST00000377767;ensembl_tx=ENST00000377780;ensembl_tx=ENST00000490646;ensembl_tx=ENST00000545453;identifier=DIS3
chr13	72770903	72771145	DIS3-9	DIS3	242	chr13:72770903-72771145
chr13	72771794	72771896	DIS3-10	DIS3	102	ensembl_gene_id=ENSG00000083520;ensembl_gn=DIS3;ensembl_tx=ENST00000377767;ensembl_tx=ENST00000377780;ensembl_tx=ENST00000490646;ensembl_tx=ENST00000545453;identifier=DIS3
chr13	72772158	72772275	DIS3-11	DIS3	117	ensembl_gene_id=ENSG00000083520;ensembl_gn=DIS3;ensembl_tx=ENST00000377767;ensembl_tx=ENST00000377780;ensembl_tx=ENST00000490646;ensembl_tx=ENST00000545453;identifier=DIS3
chr13	72772692	72772839	DIS3-12	DIS3	147	ensembl_gene_id=ENSG00000083520;ensembl_gn=DIS3;ensembl_tx=ENST00000377767;ensembl_tx=ENST00000377780;ensembl_tx=ENST00000490646;ensembl_tx=ENST00000545453;identifier=DIS3
chr13	72773683	72773821	DIS3-13	DIS3	138	ensembl_gene_id=ENSG00000083520;ensembl_gn=DIS3;ensembl_tx=ENST00000377767;ensembl_tx=ENST00000377780;ensembl_tx=ENST00000490646;ensembl_tx=ENST00000545453;identifier=DIS3
chr13	72773945	72774059	DIS3-14	DIS3	114	ensembl_gene_id=ENSG00000083520;ensembl_gn=DIS3;ensembl_tx=ENST00000377767;ensembl_tx=ENST00000377780;ensembl_tx=ENST00000490646;ensembl_tx=ENST00000545453;identifier=DIS3
chr13	72775210	72775375	DIS3-15	DIS3	165	ensembl_gene_id=ENSG00000083520;ensembl_gn=DIS3;ensembl_tx=ENST00000377767;ensembl_tx=ENST00000377780;ensembl_tx=ENST00000490646;ensembl_tx=ENST00000545453;identifier=DIS3
chr13	72775924	72776092	DIS3-16	DIS3	168	ensembl_gene_id=ENSG00000083520;ensembl_gn=DIS3;ensembl_tx=ENST00000377767;ensembl_tx=ENST00000377780;ensembl_tx=ENST00000490646;ensembl_tx=ENST00000545453;identifier=DIS3
chr13	72777419	72777493	DIS3-17	DIS3	74	ensembl_gene_id=ENSG00000083520;ensembl_gn=DIS3;ensembl_tx=ENST00000377767;ensembl_tx=ENST00000377780;ensembl_tx=ENST00000490646;ensembl_tx=ENST00000545453;identifier=DIS3
chr13	72778186	72778380	DIS3-18	DIS3	194	ensembl_gene_id=ENSG00000083520;ensembl_gn=DIS3;ensembl_tx=ENST00000377767;ensembl_tx=ENST00000377780;ensembl_tx=ENST00000490646;ensembl_tx=ENST00000545453;identifier=DIS3
chr13	72780845	72781003	DIS3-19	DIS3	158	ensembl_gene_id=ENSG00000083520;ensembl_gn=DIS3;ensembl_tx=ENST00000377767;ensembl_tx=ENST00000490646;identifier=DIS3
chr13	72781288	72781356	DIS3-20	DIS3	68	ensembl_gn=DIS3;ensembl_gene_id=ENSG00000083520;ensembl_tx=ENST00000377780;identifier=DIS3
chr13	72781604	72781832	DIS3-21	DIS3	228	ensembl_gene_id=ENSG00000083520;ensembl_gn=DIS3;ensembl_tx=ENST00000377767;ensembl_tx=ENST00000377780;ensembl_tx=ENST00000490646;identifier=DIS3
chr14	95711757	95711802	TCL1A-1	TCL1A	45	ensembl_gene_id=ENSG00000100721;ensembl_gn=TCL1A;ensembl_tx=ENST00000402399;ensembl_tx=ENST00000554012;ensembl_tx=ENST00000555202;ensembl_tx=ENST00000556450;ensembl_tx=ENST00000557043;identifier=TCL1A
chr14	95712219	95712396	TCL1A-2	TCL1A	177	ensembl_gene_id=ENSG00000100721;ensembl_gn=TCL1A;ensembl_tx=ENST00000402399;ensembl_tx=ENST00000554012;ensembl_tx=ENST00000555202;ensembl_tx=ENST00000556450;ensembl_tx=ENST00000557043;identifier=TCL1A
chr14	95713946	95714066	TCL1A-3	TCL1A	120	ensembl_gene_id=ENSG00000100721;ensembl_gn=TCL1A;ensembl_tx=ENST00000402399;ensembl_tx=ENST00000554012;ensembl_tx=ENST00000554119;ensembl_tx=ENST00000555202;ensembl_tx=ENST00000555886;ensembl_tx=ENST00000556156;ensembl_tx=ENST00000556450;identifier=TCL1A
chr14	95714308	95714408	TCL1A-4	TCL1A	100	ensembl_gene_id=ENSG00000100721;ensembl_gn=TCL1A;identifier=rs2887399
chr15	90084261	90084361	IDH2-1	IDH2	100	ensembl_gn=IDH2;ensembl_gene_id=ENSG00000182054;ensembl_tx=ENST00000330062;identifier=IDH2;ensembl_gn=IDH2;ensembl_gene_id=ENSG00000182054;ensembl_tx=ENST00000540499;identifier=IDH2;ensembl_gn=IDH2;ensembl_gene_id=ENSG00000182054;ensembl_tx=ENST00000559482;identifier=IDH2
chr15	90084812	90085099	IDH2-2	IDH2	287	chr15:90084812-90085099
chr15	90085274	90085387	IDH2-3	IDH2	113	ensembl_gn=IDH2;ensembl_gene_id=ENSG00000182054;ensembl_tx=ENST00000330062;identifier=IDH2;ensembl_gn=IDH2;ensembl_gene_id=ENSG00000182054;ensembl_tx=ENST00000540499;identifier=IDH2;ensembl_gn=IDH2;ensembl_gene_id=ENSG00000182054;ensembl_tx=ENST00000559482;identifier=IDH2
chr15	90087111	90087263	IDH2-4	IDH2	152	ensembl_gn=IDH2;ensembl_gene_id=ENSG00000182054;ensembl_tx=ENST00000330062;identifier=IDH2;ensembl_gn=IDH2;ensembl_gene_id=ENSG00000182054;ensembl_tx=ENST00000540499;identifier=IDH2;ensembl_gn=IDH2;ensembl_gene_id=ENSG00000182054;ensembl_tx=ENST00000559482;identifier=IDH2
chr15	90087438	90087575	IDH2-5	IDH2	137	ensembl_gn=IDH2;ensembl_gene_id=ENSG00000182054;ensembl_tx=ENST00000330062;identifier=IDH2;ensembl_gn=IDH2;ensembl_gene_id=ENSG00000182054;ensembl_tx=ENST00000540499;identifier=IDH2;ensembl_gn=IDH2;ensembl_gene_id=ENSG00000182054;ensembl_tx=ENST00000559482;identifier=IDH2
chr15	90088358	90088747	IDH2-6	IDH2	389	chr15:90088358-90088747
chr15	90090478	90090644	IDH2-7	IDH2	166	ensembl_gn=IDH2;ensembl_gene_id=ENSG00000182054;ensembl_tx=ENST00000330062;identifier=IDH2;ensembl_gn=IDH2;ensembl_gene_id=ENSG00000182054;ensembl_tx=ENST00000540499;identifier=IDH2
chr15	90091548	90091648	IDH2-8	IDH2	100	ensembl_gn=IDH2;ensembl_gene_id=ENSG00000182054;ensembl_tx=ENST00000330062;identifier=IDH2;ensembl_gn=IDH2;ensembl_gene_id=ENSG00000182054;ensembl_tx=ENST00000540499;identifier=IDH2;ensembl_gn=IDH2;ensembl_gene_id=ENSG00000182054;ensembl_tx=ENST00000559482;identifier=IDH2
chr15	90102275	90102390	IDH2-9	IDH2	115	ensembl_gn=IDH2;ensembl_gene_id=ENSG00000182054;ensembl_tx=ENST00000330062;identifier=IDH2;ensembl_gn=IDH2;ensembl_gene_id=ENSG00000182054;ensembl_tx=ENST00000559482;identifier=IDH2;ensembl_gn=IDH2;ensembl_gene_id=ENSG00000182054;ensembl_tx=ENST00000560061;identifier=IDH2
chr15	101642446	101642646	rs754640606-1	Polymorphism	200	identifier=rs754640606
chr16	3727720	3729874	CREBBP-1	CREBBP	2154	ensembl_gn=CREBBP;ensembl_gene_id=ENSG00000005339;ensembl_tx=ENST00000262367;identifier=CREBBP;ensembl_gn=CREBBP;ensembl_gene_id=ENSG00000005339;ensembl_tx=ENST00000382070;identifier=CREBBP
chr16	3731191	3731473	CREBBP-2	CREBBP	282	ensembl_gn=CREBBP;ensembl_gene_id=ENSG00000005339;ensembl_tx=ENST00000262367;identifier=CREBBP;ensembl_gn=CREBBP;ensembl_gene_id=ENSG00000005339;ensembl_tx=ENST00000382070;identifier=CREBBP
chr16	3731775	3731937	CREBBP-3	CREBBP	162	ensembl_gn=CREBBP;ensembl_gene_id=ENSG00000005339;ensembl_tx=ENST00000262367;identifier=CREBBP;ensembl_gn=CREBBP;ensembl_gene_id=ENSG00000005339;ensembl_tx=ENST00000382070;identifier=CREBBP
chr16	3736035	3736203	CREBBP-4	CREBBP	168	ensembl_gn=CREBBP;ensembl_gene_id=ENSG00000005339;ensembl_tx=ENST00000262367;identifier=CREBBP;ensembl_gn=CREBBP;ensembl_gene_id=ENSG00000005339;ensembl_tx=ENST00000382070;identifier=CREBBP
chr16	3736649	3736815	CREBBP-5	CREBBP	166	ensembl_gn=CREBBP;ensembl_gene_id=ENSG00000005339;ensembl_tx=ENST00000262367;identifier=CREBBP;ensembl_gn=CREBBP;ensembl_gene_id=ENSG00000005339;ensembl_tx=ENST00000382070;identifier=CREBBP
chr16	3738558	3738672	CREBBP-6	CREBBP	114	ensembl_gn=CREBBP;ensembl_gene_id=ENSG00000005339;ensembl_tx=ENST00000262367;identifier=CREBBP;ensembl_gn=CREBBP;ensembl_gene_id=ENSG00000005339;ensembl_tx=ENST00000382070;identifier=CREBBP
chr16	3739576	3739724	CREBBP-7	CREBBP	148	ensembl_gn=CREBBP;ensembl_gene_id=ENSG00000005339;ensembl_tx=ENST00000262367;identifier=CREBBP;ensembl_gn=CREBBP;ensembl_gene_id=ENSG00000005339;ensembl_tx=ENST00000382070;identifier=CREBBP;ensembl_gn=CREBBP;ensembl_gene_id=ENSG00000005339;ensembl_tx=ENST00000570939;identifier=CREBBP;ensembl_gn=CREBBP;ensembl_gene_id=ENSG00000005339;ensembl_tx=ENST00000573517;identifier=CREBBP
chr16	3740398	3740549	CREBBP-8	CREBBP	151	ensembl_gn=CREBBP;ensembl_gene_id=ENSG00000005339;ensembl_tx=ENST00000262367;identifier=CREBBP;ensembl_gn=CREBBP;ensembl_gene_id=ENSG00000005339;ensembl_tx=ENST00000382070;identifier=CREBBP;ensembl_gn=CREBBP;ensembl_gene_id=ENSG00000005339;ensembl_tx=ENST00000570939;identifier=CREBBP;ensembl_gn=CREBBP;ensembl_gene_id=ENSG00000005339;ensembl_tx=ENST00000573517;identifier=CREBBP
chr16	3744877	3744977	CREBBP-9	CREBBP	100	ensembl_gn=CREBBP;ensembl_gene_id=ENSG00000005339;ensembl_tx=ENST00000262367;identifier=CREBBP;ensembl_gn=CREBBP;ensembl_gene_id=ENSG00000005339;ensembl_tx=ENST00000382070;identifier=CREBBP;ensembl_gn=CREBBP;ensembl_gene_id=ENSG00000005339;ensembl_tx=ENST00000570939;identifier=CREBBP;ensembl_gn=CREBBP;ensembl_gene_id=ENSG00000005339;ensembl_tx=ENST00000573517;identifier=CREBBP
chr16	3745265	3745365	CREBBP-10	CREBBP	100	ensembl_gn=CREBBP;ensembl_gene_id=ENSG00000005339;ensembl_tx=ENST00000262367;identifier=CREBBP;ensembl_gn=CREBBP;ensembl_gene_id=ENSG00000005339;ensembl_tx=ENST00000382070;identifier=CREBBP;ensembl_gn=CREBBP;ensembl_gene_id=ENSG00000005339;ensembl_tx=ENST00000570939;identifier=CREBBP;ensembl_gn=CREBBP;ensembl_gene_id=ENSG00000005339;ensembl_tx=ENST00000573517;identifier=CREBBP
chr16	3749605	3749705	CREBBP-11	CREBBP	100	ensembl_gn=CREBBP;ensembl_gene_id=ENSG00000005339;ensembl_tx=ENST00000262367;identifier=CREBBP;ensembl_gn=CREBBP;ensembl_gene_id=ENSG00000005339;ensembl_tx=ENST00000382070;identifier=CREBBP;ensembl_gn=CREBBP;ensembl_gene_id=ENSG00000005339;ensembl_tx=ENST00000570939;identifier=CREBBP;ensembl_gn=CREBBP;ensembl_gene_id=ENSG00000005339;ensembl_tx=ENST00000573517;identifier=CREBBP
chr16	3751717	3751817	CREBBP-12	CREBBP	100	ensembl_gn=CREBBP;ensembl_gene_id=ENSG00000005339;ensembl_tx=ENST00000262367;identifier=CREBBP;ensembl_gn=CREBBP;ensembl_gene_id=ENSG00000005339;ensembl_tx=ENST00000382070;identifier=CREBBP;ensembl_gn=CREBBP;ensembl_gene_id=ENSG00000005339;ensembl_tx=ENST00000573517;identifier=CREBBP
chr16	3757282	3757382	CREBBP-13	CREBBP	100	ensembl_gn=CREBBP;ensembl_gene_id=ENSG00000005339;ensembl_tx=ENST00000262367;identifier=CREBBP;ensembl_gn=CREBBP;ensembl_gene_id=ENSG00000005339;ensembl_tx=ENST00000382070;identifier=CREBBP
chr16	3757808	3758048	CREBBP-14	CREBBP	240	ensembl_gn=CREBBP;ensembl_gene_id=ENSG00000005339;ensembl_tx=ENST00000262367;identifier=CREBBP;ensembl_gn=CREBBP;ensembl_gene_id=ENSG00000005339;ensembl_tx=ENST00000382070;identifier=CREBBP;ensembl_gn=CREBBP;ensembl_gene_id=ENSG00000005339;ensembl_tx=ENST00000570939;identifier=CREBBP
chr16	3758853	3758972	CREBBP-15	CREBBP	119	ensembl_gn=CREBBP;ensembl_gene_id=ENSG00000005339;ensembl_tx=ENST00000262367;identifier=CREBBP;ensembl_gn=CREBBP;ensembl_gene_id=ENSG00000005339;ensembl_tx=ENST00000382070;identifier=CREBBP;ensembl_gn=CREBBP;ensembl_gene_id=ENSG00000005339;ensembl_tx=ENST00000570939;identifier=CREBBP
chr16	3767719	3767909	CREBBP-16	CREBBP	190	ensembl_gn=CREBBP;ensembl_gene_id=ENSG00000005339;ensembl_tx=ENST00000262367;identifier=CREBBP;ensembl_gn=CREBBP;ensembl_gene_id=ENSG00000005339;ensembl_tx=ENST00000382070;identifier=CREBBP;ensembl_gn=CREBBP;ensembl_gene_id=ENSG00000005339;ensembl_tx=ENST00000570939;identifier=CREBBP
chr16	3769173	3769353	CREBBP-17	CREBBP	180	ensembl_gn=CREBBP;ensembl_gene_id=ENSG00000005339;ensembl_tx=ENST00000262367;identifier=CREBBP;ensembl_gn=CREBBP;ensembl_gene_id=ENSG00000005339;ensembl_tx=ENST00000382070;identifier=CREBBP
chr16	3770569	3770986	CREBBP-18	CREBBP	417	ensembl_gn=CREBBP;ensembl_gene_id=ENSG00000005339;ensembl_tx=ENST00000262367;identifier=CREBBP;ensembl_gn=CREBBP;ensembl_gene_id=ENSG00000005339;ensembl_tx=ENST00000382070;identifier=CREBBP
chr16	3773720	3773930	CREBBP-19	CREBBP	210	ensembl_gn=CREBBP;ensembl_gene_id=ENSG00000005339;ensembl_tx=ENST00000262367;identifier=CREBBP;ensembl_gn=CREBBP;ensembl_gene_id=ENSG00000005339;ensembl_tx=ENST00000382070;identifier=CREBBP;ensembl_gn=CREBBP;ensembl_gene_id=ENSG00000005339;ensembl_tx=ENST00000571826;identifier=CREBBP;ensembl_gn=CREBBP;ensembl_gene_id=ENSG00000005339;ensembl_tx=ENST00000572134;identifier=CREBBP
chr16	3774568	3774693	CREBBP-20	CREBBP	125	ensembl_gn=CREBBP;ensembl_gene_id=ENSG00000005339;ensembl_tx=ENST00000262367;identifier=CREBBP;ensembl_gn=CREBBP;ensembl_gene_id=ENSG00000005339;ensembl_tx=ENST00000382070;identifier=CREBBP;ensembl_gn=CREBBP;ensembl_gene_id=ENSG00000005339;ensembl_tx=ENST00000571826;identifier=CREBBP;ensembl_gn=CREBBP;ensembl_gene_id=ENSG00000005339;ensembl_tx=ENST00000572134;identifier=CREBBP
chr16	3777585	3777685	CREBBP-21	CREBBP	100	ensembl_gn=CREBBP;ensembl_gene_id=ENSG00000005339;ensembl_tx=ENST00000262367;identifier=CREBBP;ensembl_gn=CREBBP;ensembl_gene_id=ENSG00000005339;ensembl_tx=ENST00000382070;identifier=CREBBP;ensembl_gn=CREBBP;ensembl_gene_id=ENSG00000005339;ensembl_tx=ENST00000571826;identifier=CREBBP
chr16	3778010	3778182	CREBBP-22	CREBBP	172	ensembl_gn=CREBBP;ensembl_gene_id=ENSG00000005339;ensembl_tx=ENST00000262367;identifier=CREBBP;ensembl_gn=CREBBP;ensembl_gene_id=ENSG00000005339;ensembl_tx=ENST00000382070;identifier=CREBBP;ensembl_gn=CREBBP;ensembl_gene_id=ENSG00000005339;ensembl_tx=ENST00000571826;identifier=CREBBP;ensembl_gn=CREBBP;ensembl_gene_id=ENSG00000005339;ensembl_tx=ENST00000572134;identifier=CREBBP
chr16	3778699	3778817	CREBBP-23	CREBBP	118	ensembl_gn=CREBBP;ensembl_gene_id=ENSG00000005339;ensembl_tx=ENST00000262367;identifier=CREBBP;ensembl_gn=CREBBP;ensembl_gene_id=ENSG00000005339;ensembl_tx=ENST00000382070;identifier=CREBBP;ensembl_gn=CREBBP;ensembl_gene_id=ENSG00000005339;ensembl_tx=ENST00000572134;identifier=CREBBP
chr16	3780731	3780878	CREBBP-24	CREBBP	147	ensembl_gn=CREBBP;ensembl_gene_id=ENSG00000005339;ensembl_tx=ENST00000262367;identifier=CREBBP;ensembl_gn=CREBBP;ensembl_gene_id=ENSG00000005339;ensembl_tx=ENST00000382070;identifier=CREBBP;ensembl_gn=CREBBP;ensembl_gene_id=ENSG00000005339;ensembl_tx=ENST00000572134;identifier=CREBBP
chr16	3781203	3781306	CREBBP-25	CREBBP	103	ensembl_gn=CREBBP;ensembl_gene_id=ENSG00000005339;ensembl_tx=ENST00000262367;identifier=CREBBP;ensembl_gn=CREBBP;ensembl_gene_id=ENSG00000005339;ensembl_tx=ENST00000382070;identifier=CREBBP
chr16	3782683	3782926	CREBBP-26	CREBBP	243	ensembl_gn=CREBBP;ensembl_gene_id=ENSG00000005339;ensembl_tx=ENST00000262367;identifier=CREBBP;ensembl_gn=CREBBP;ensembl_gene_id=ENSG00000005339;ensembl_tx=ENST00000382070;identifier=CREBBP
chr16	3791980	3792094	CREBBP-27	CREBBP	114	ensembl_gn=CREBBP;ensembl_gene_id=ENSG00000005339;ensembl_tx=ENST00000262367;identifier=CREBBP
chr16	3793385	3793626	CREBBP-28	CREBBP	241	ensembl_gn=CREBBP;ensembl_gene_id=ENSG00000005339;ensembl_tx=ENST00000262367;identifier=CREBBP;ensembl_gn=CREBBP;ensembl_gene_id=ENSG00000005339;ensembl_tx=ENST00000382070;identifier=CREBBP
chr16	3810602	3810779	CREBBP-29	CREBBP	177	ensembl_gn=CREBBP;ensembl_gene_id=ENSG00000005339;ensembl_tx=ENST00000262367;identifier=CREBBP;ensembl_gn=CREBBP;ensembl_gene_id=ENSG00000005339;ensembl_tx=ENST00000382070;identifier=CREBBP
chr16	3850296	3851009	CREBBP-30	CREBBP	713	ensembl_gn=CREBBP;ensembl_gene_id=ENSG00000005339;ensembl_tx=ENST00000262367;identifier=CREBBP;ensembl_gn=CREBBP;ensembl_gene_id=ENSG00000005339;ensembl_tx=ENST00000382070;identifier=CREBBP
chr16	3879824	3879924	CREBBP-31	CREBBP	100	ensembl_gn=CREBBP;ensembl_gene_id=ENSG00000005339;ensembl_tx=ENST00000262367;identifier=CREBBP;ensembl_gn=CREBBP;ensembl_gene_id=ENSG00000005339;ensembl_tx=ENST00000382070;identifier=CREBBP
chr16	18809559	18809659	SMG1-1	SMG1	100	ensembl_gn=SMG1;ensembl_gene_id=ENSG00000157106;ensembl_tx=ENST00000446231;identifier=SMG1;ensembl_gn=SMG1;ensembl_gene_id=ENSG00000157106;ensembl_tx=ENST00000565324;identifier=SMG1
chr16	18811760	18812127	SMG1-2	SMG1	367	chr16:18811760-18812127
chr16	18815174	18815281	SMG1-3	SMG1	107	ensembl_gn=SMG1;ensembl_gene_id=ENSG00000157106;ensembl_tx=ENST00000446231;identifier=SMG1;ensembl_gn=SMG1;ensembl_gene_id=ENSG00000157106;ensembl_tx=ENST00000565324;identifier=SMG1
chr16	18815439	18815651	SMG1-4	SMG1	212	ensembl_gn=SMG1;ensembl_gene_id=ENSG00000157106;ensembl_tx=ENST00000446231;identifier=SMG1;ensembl_gn=SMG1;ensembl_gene_id=ENSG00000157106;ensembl_tx=ENST00000565324;identifier=SMG1
chr16	18816301	18816529	SMG1-5	SMG1	228	ensembl_gn=SMG1;ensembl_gene_id=ENSG00000157106;ensembl_tx=ENST00000446231;identifier=SMG1;ensembl_gn=SMG1;ensembl_gene_id=ENSG00000157106;ensembl_tx=ENST00000565324;identifier=SMG1
chr16	18817290	18817470	SMG1-6	SMG1	180	ensembl_gn=SMG1;ensembl_gene_id=ENSG00000157106;ensembl_tx=ENST00000446231;identifier=SMG1;ensembl_gn=SMG1;ensembl_gene_id=ENSG00000157106;ensembl_tx=ENST00000565324;identifier=SMG1
chr16	18819501	18819654	SMG1-7	SMG1	153	ensembl_gn=SMG1;ensembl_gene_id=ENSG00000157106;ensembl_tx=ENST00000446231;identifier=SMG1;ensembl_gn=SMG1;ensembl_gene_id=ENSG00000157106;ensembl_tx=ENST00000565324;identifier=SMG1
chr16	18828030	18828168	SMG1-8	SMG1	138	ensembl_gn=SMG1;ensembl_gene_id=ENSG00000157106;ensembl_tx=ENST00000446231;identifier=SMG1;ensembl_gn=SMG1;ensembl_gene_id=ENSG00000157106;ensembl_tx=ENST00000565324;identifier=SMG1
chr16	18829285	18829755	SMG1-9	SMG1	470	ensembl_gn=SMG1;ensembl_gene_id=ENSG00000157106;ensembl_tx=ENST00000446231;identifier=SMG1;ensembl_gn=SMG1;ensembl_gene_id=ENSG00000157106;ensembl_tx=ENST00000565324;identifier=SMG1
chr16	18829925	18830115	SMG1-10	SMG1	190	ensembl_gn=SMG1;ensembl_gene_id=ENSG00000157106;ensembl_tx=ENST00000446231;identifier=SMG1;ensembl_gn=SMG1;ensembl_gene_id=ENSG00000157106;ensembl_tx=ENST00000565324;identifier=SMG1
chr16	18830218	18830369	SMG1-11	SMG1	151	ensembl_gn=SMG1;ensembl_gene_id=ENSG00000157106;ensembl_tx=ENST00000446231;identifier=SMG1;ensembl_gn=SMG1;ensembl_gene_id=ENSG00000157106;ensembl_tx=ENST00000565324;identifier=SMG1
chr16	18832939	18833166	SMG1-12	SMG1	227	ensembl_gn=SMG1;ensembl_gene_id=ENSG00000157106;ensembl_tx=ENST00000446231;identifier=SMG1;ensembl_gn=SMG1;ensembl_gene_id=ENSG00000157106;ensembl_tx=ENST00000565324;identifier=SMG1
chr16	18834203	18834438	SMG1-13	SMG1	235	ensembl_gn=SMG1;ensembl_gene_id=ENSG00000157106;ensembl_tx=ENST00000446231;identifier=SMG1;ensembl_gn=SMG1;ensembl_gene_id=ENSG00000157106;ensembl_tx=ENST00000565324;identifier=SMG1
chr16	18834891	18835164	SMG1-14	SMG1	273	ensembl_gn=SMG1;ensembl_gene_id=ENSG00000157106;ensembl_tx=ENST00000446231;identifier=SMG1;ensembl_gn=SMG1;ensembl_gene_id=ENSG00000157106;ensembl_tx=ENST00000565324;identifier=SMG1
chr16	18835932	18836212	SMG1-15	SMG1	280	ensembl_gn=SMG1;ensembl_gene_id=ENSG00000157106;ensembl_tx=ENST00000446231;identifier=SMG1;ensembl_gn=SMG1;ensembl_gene_id=ENSG00000157106;ensembl_tx=ENST00000565324;identifier=SMG1
chr16	18836359	18836532	SMG1-16	SMG1	173	ensembl_gn=SMG1;ensembl_gene_id=ENSG00000157106;ensembl_tx=ENST00000446231;identifier=SMG1;ensembl_gn=SMG1;ensembl_gene_id=ENSG00000157106;ensembl_tx=ENST00000565324;identifier=SMG1
chr16	18837252	18837443	SMG1-17	SMG1	191	ensembl_gn=SMG1;ensembl_gene_id=ENSG00000157106;ensembl_tx=ENST00000446231;identifier=SMG1;ensembl_gn=SMG1;ensembl_gene_id=ENSG00000157106;ensembl_tx=ENST00000565324;identifier=SMG1
chr16	18838013	18838232	SMG1-18	SMG1	219	ensembl_gn=SMG1;ensembl_gene_id=ENSG00000157106;ensembl_tx=ENST00000446231;identifier=SMG1;ensembl_gn=SMG1;ensembl_gene_id=ENSG00000157106;ensembl_tx=ENST00000565324;identifier=SMG1
chr16	18838356	18838689	SMG1-19	SMG1	333	chr16:18838356-18838689
chr16	18839697	18839946	SMG1-20	SMG1	249	ensembl_gn=SMG1;ensembl_gene_id=ENSG00000157106;ensembl_tx=ENST00000446231;identifier=SMG1;ensembl_gn=SMG1;ensembl_gene_id=ENSG00000157106;ensembl_tx=ENST00000565324;identifier=SMG1
chr16	18841564	18841794	SMG1-21	SMG1	230	ensembl_gn=SMG1;ensembl_gene_id=ENSG00000157106;ensembl_tx=ENST00000446231;identifier=SMG1;ensembl_gn=SMG1;ensembl_gene_id=ENSG00000157106;ensembl_tx=ENST00000565324;identifier=SMG1
chr16	18842207	18842454	SMG1-22	SMG1	247	ensembl_gn=SMG1;ensembl_gene_id=ENSG00000157106;ensembl_tx=ENST00000446231;identifier=SMG1;ensembl_gn=SMG1;ensembl_gene_id=ENSG00000157106;ensembl_tx=ENST00000565324;identifier=SMG1
chr16	18845428	18845651	SMG1-23	SMG1	223	ensembl_gn=SMG1;ensembl_gene_id=ENSG00000157106;ensembl_tx=ENST00000446231;identifier=SMG1;ensembl_gn=SMG1;ensembl_gene_id=ENSG00000157106;ensembl_tx=ENST00000565324;identifier=SMG1
chr16	18847452	18847607	SMG1-24	SMG1	155	ensembl_gn=SMG1;ensembl_gene_id=ENSG00000157106;ensembl_tx=ENST00000446231;identifier=SMG1;ensembl_gn=SMG1;ensembl_gene_id=ENSG00000157106;ensembl_tx=ENST00000565324;identifier=SMG1
chr16	18847815	18848033	SMG1-25	SMG1	218	ensembl_gn=SMG1;ensembl_gene_id=ENSG00000157106;ensembl_tx=ENST00000446231;identifier=SMG1;ensembl_gn=SMG1;ensembl_gene_id=ENSG00000157106;ensembl_tx=ENST00000565324;identifier=SMG1
chr16	18849216	18849378	SMG1-26	SMG1	162	ensembl_gn=SMG1;ensembl_gene_id=ENSG00000157106;ensembl_tx=ENST00000446231;identifier=SMG1;ensembl_gn=SMG1;ensembl_gene_id=ENSG00000157106;ensembl_tx=ENST00000565324;identifier=SMG1
chr16	18849948	18850126	SMG1-27	SMG1	178	ensembl_gn=SMG1;ensembl_gene_id=ENSG00000157106;ensembl_tx=ENST00000446231;identifier=SMG1;ensembl_gn=SMG1;ensembl_gene_id=ENSG00000157106;ensembl_tx=ENST00000565324;identifier=SMG1
chr16	18850236	18850467	SMG1-28	SMG1	231	ensembl_gn=SMG1;ensembl_gene_id=ENSG00000157106;ensembl_tx=ENST00000446231;identifier=SMG1;ensembl_gn=SMG1;ensembl_gene_id=ENSG00000157106;ensembl_tx=ENST00000565324;identifier=SMG1
chr16	18852066	18852205	SMG1-29	SMG1	139	ensembl_gn=SMG1;ensembl_gene_id=ENSG00000157106;ensembl_tx=ENST00000446231;identifier=SMG1;ensembl_gn=SMG1;ensembl_gene_id=ENSG00000157106;ensembl_tx=ENST00000565324;identifier=SMG1
chr16	18852317	18852462	SMG1-30	SMG1	145	ensembl_gn=SMG1;ensembl_gene_id=ENSG00000157106;ensembl_tx=ENST00000446231;identifier=SMG1;ensembl_gn=SMG1;ensembl_gene_id=ENSG00000157106;ensembl_tx=ENST00000565324;identifier=SMG1
chr16	18853582	18853867	SMG1-31	SMG1	285	ensembl_gn=SMG1;ensembl_gene_id=ENSG00000157106;ensembl_tx=ENST00000446231;identifier=SMG1;ensembl_gn=SMG1;ensembl_gene_id=ENSG00000157106;ensembl_tx=ENST00000565324;identifier=SMG1
chr16	18854655	18854904	SMG1-32	SMG1	249	ensembl_gn=SMG1;ensembl_gene_id=ENSG00000157106;ensembl_tx=ENST00000446231;identifier=SMG1;ensembl_gn=SMG1;ensembl_gene_id=ENSG00000157106;ensembl_tx=ENST00000565324;identifier=SMG1
chr16	18858137	18858290	SMG1-33	SMG1	153	ensembl_gn=SMG1;ensembl_gene_id=ENSG00000157106;ensembl_tx=ENST00000446231;identifier=SMG1;ensembl_gn=SMG1;ensembl_gene_id=ENSG00000157106;ensembl_tx=ENST00000563235;identifier=SMG1;ensembl_gn=SMG1;ensembl_gene_id=ENSG00000157106;ensembl_tx=ENST00000565324;identifier=SMG1
chr16	18859021	18859181	SMG1-34	SMG1	160	ensembl_gn=SMG1;ensembl_gene_id=ENSG00000157106;ensembl_tx=ENST00000446231;identifier=SMG1;ensembl_gn=SMG1;ensembl_gene_id=ENSG00000157106;ensembl_tx=ENST00000563235;identifier=SMG1;ensembl_gn=SMG1;ensembl_gene_id=ENSG00000157106;ensembl_tx=ENST00000565324;identifier=SMG1
chr16	18859555	18859703	SMG1-35	SMG1	148	ensembl_gn=SMG1;ensembl_gene_id=ENSG00000157106;ensembl_tx=ENST00000446231;identifier=SMG1;ensembl_gn=SMG1;ensembl_gene_id=ENSG00000157106;ensembl_tx=ENST00000563235;identifier=SMG1;ensembl_gn=SMG1;ensembl_gene_id=ENSG00000157106;ensembl_tx=ENST00000565324;identifier=SMG1
chr16	18860666	18860776	SMG1-36	SMG1	110	ensembl_gn=SMG1;ensembl_gene_id=ENSG00000157106;ensembl_tx=ENST00000446231;identifier=SMG1;ensembl_gn=SMG1;ensembl_gene_id=ENSG00000157106;ensembl_tx=ENST00000563235;identifier=SMG1;ensembl_gn=SMG1;ensembl_gene_id=ENSG00000157106;ensembl_tx=ENST00000565324;identifier=SMG1
chr16	18863649	18863851	SMG1-37	SMG1	202	ensembl_gn=SMG1;ensembl_gene_id=ENSG00000157106;ensembl_tx=ENST00000446231;identifier=SMG1;ensembl_gn=SMG1;ensembl_gene_id=ENSG00000157106;ensembl_tx=ENST00000563235;identifier=SMG1;ensembl_gn=SMG1;ensembl_gene_id=ENSG00000157106;ensembl_tx=ENST00000565324;identifier=SMG1
chr16	18864001	18864144	SMG1-38	SMG1	143	ensembl_gn=SMG1;ensembl_gene_id=ENSG00000157106;ensembl_tx=ENST00000446231;identifier=SMG1;ensembl_gn=SMG1;ensembl_gene_id=ENSG00000157106;ensembl_tx=ENST00000563235;identifier=SMG1;ensembl_gn=SMG1;ensembl_gene_id=ENSG00000157106;ensembl_tx=ENST00000565324;identifier=SMG1
chr16	18866427	18866775	SMG1-39	SMG1	348	chr16:18866427-18866775
chr16	18868189	18868354	SMG1-40	SMG1	165	ensembl_gn=SMG1;ensembl_gene_id=ENSG00000157106;ensembl_tx=ENST00000446231;identifier=SMG1;ensembl_gn=SMG1;ensembl_gene_id=ENSG00000157106;ensembl_tx=ENST00000563235;identifier=SMG1;ensembl_gn=SMG1;ensembl_gene_id=ENSG00000157106;ensembl_tx=ENST00000565324;identifier=SMG1;ensembl_gn=SMG1;ensembl_gene_id=ENSG00000157106;ensembl_tx=ENST00000566328;identifier=SMG1;ensembl_gn=SMG1;ensembl_gene_id=ENS…
chr16	18868522	18868719	SMG1-41	SMG1	197	ensembl_gn=SMG1;ensembl_gene_id=ENSG00000157106;ensembl_tx=ENST00000446231;identifier=SMG1;ensembl_gn=SMG1;ensembl_gene_id=ENSG00000157106;ensembl_tx=ENST00000563235;identifier=SMG1;ensembl_gn=SMG1;ensembl_gene_id=ENSG00000157106;ensembl_tx=ENST00000565324;identifier=SMG1;ensembl_gn=SMG1;ensembl_gene_id=ENSG00000157106;ensembl_tx=ENST00000568038;identifier=SMG1
chr16	18869103	18869303	SMG1-42	SMG1	200	ensembl_gn=SMG1;ensembl_gene_id=ENSG00000157106;ensembl_tx=ENST00000446231;identifier=SMG1;ensembl_gn=SMG1;ensembl_gene_id=ENSG00000157106;ensembl_tx=ENST00000563235;identifier=SMG1;ensembl_gn=SMG1;ensembl_gene_id=ENSG00000157106;ensembl_tx=ENST00000565324;identifier=SMG1;ensembl_gn=SMG1;ensembl_gene_id=ENSG00000157106;ensembl_tx=ENST00000568038;identifier=SMG1
chr16	18869853	18869994	SMG1-43	SMG1	141	ensembl_gn=SMG1;ensembl_gene_id=ENSG00000157106;ensembl_tx=ENST00000446231;identifier=SMG1;ensembl_gn=SMG1;ensembl_gene_id=ENSG00000157106;ensembl_tx=ENST00000563235;identifier=SMG1;ensembl_gn=SMG1;ensembl_gene_id=ENSG00000157106;ensembl_tx=ENST00000565324;identifier=SMG1;ensembl_gn=SMG1;ensembl_gene_id=ENSG00000157106;ensembl_tx=ENST00000568038;identifier=SMG1
chr16	18870609	18870894	SMG1-44	SMG1	285	chr16:18870609-18870894
chr16	18871363	18871482	SMG1-45	SMG1	119	ensembl_gn=SMG1;ensembl_gene_id=ENSG00000157106;ensembl_tx=ENST00000446231;identifier=SMG1;ensembl_gn=SMG1;ensembl_gene_id=ENSG00000157106;ensembl_tx=ENST00000563235;identifier=SMG1;ensembl_gn=SMG1;ensembl_gene_id=ENSG00000157106;ensembl_tx=ENST00000565324;identifier=SMG1;ensembl_gn=SMG1;ensembl_gene_id=ENSG00000157106;ensembl_tx=ENST00000568038;identifier=SMG1
chr16	18872183	18872345	SMG1-46	SMG1	162	ensembl_gn=SMG1;ensembl_gene_id=ENSG00000157106;ensembl_tx=ENST00000446231;identifier=SMG1;ensembl_gn=SMG1;ensembl_gene_id=ENSG00000157106;ensembl_tx=ENST00000563235;identifier=SMG1;ensembl_gn=SMG1;ensembl_gene_id=ENSG00000157106;ensembl_tx=ENST00000565324;identifier=SMG1;ensembl_gn=SMG1;ensembl_gene_id=ENSG00000157106;ensembl_tx=ENST00000568038;identifier=SMG1
chr16	18872493	18872624	SMG1-47	SMG1	131	ensembl_gn=SMG1;ensembl_gene_id=ENSG00000157106;ensembl_tx=ENST00000446231;identifier=SMG1;ensembl_gn=SMG1;ensembl_gene_id=ENSG00000157106;ensembl_tx=ENST00000563235;identifier=SMG1;ensembl_gn=SMG1;ensembl_gene_id=ENSG00000157106;ensembl_tx=ENST00000565324;identifier=SMG1;ensembl_gn=SMG1;ensembl_gene_id=ENSG00000157106;ensembl_tx=ENST00000568038;identifier=SMG1
chr16	18876114	18876393	SMG1-48	SMG1	279	ensembl_gn=SMG1;ensembl_gene_id=ENSG00000157106;ensembl_tx=ENST00000446231;identifier=SMG1;ensembl_gn=SMG1;ensembl_gene_id=ENSG00000157106;ensembl_tx=ENST00000561947;identifier=SMG1;ensembl_gn=SMG1;ensembl_gene_id=ENSG00000157106;ensembl_tx=ENST00000563235;identifier=SMG1;ensembl_gn=SMG1;ensembl_gene_id=ENSG00000157106;ensembl_tx=ENST00000565224;identifier=SMG1;ensembl_gn=SMG1;ensembl_gene_id=ENS…
chr16	18877130	18877232	SMG1-49	SMG1	102	ensembl_gn=SMG1;ensembl_gene_id=ENSG00000157106;ensembl_tx=ENST00000446231;identifier=SMG1;ensembl_gn=SMG1;ensembl_gene_id=ENSG00000157106;ensembl_tx=ENST00000561947;identifier=SMG1;ensembl_gn=SMG1;ensembl_gene_id=ENSG00000157106;ensembl_tx=ENST00000565224;identifier=SMG1;ensembl_gn=SMG1;ensembl_gene_id=ENSG00000157106;ensembl_tx=ENST00000565324;identifier=SMG1
chr16	18879494	18879719	SMG1-50	SMG1	225	ensembl_gn=SMG1;ensembl_gene_id=ENSG00000157106;ensembl_tx=ENST00000446231;identifier=SMG1;ensembl_gn=SMG1;ensembl_gene_id=ENSG00000157106;ensembl_tx=ENST00000561947;identifier=SMG1;ensembl_gn=SMG1;ensembl_gene_id=ENSG00000157106;ensembl_tx=ENST00000565224;identifier=SMG1;ensembl_gn=SMG1;ensembl_gene_id=ENSG00000157106;ensembl_tx=ENST00000565324;identifier=SMG1
chr16	18882164	18882338	SMG1-51	SMG1	174	ensembl_gn=SMG1;ensembl_gene_id=ENSG00000157106;ensembl_tx=ENST00000446231;identifier=SMG1;ensembl_gn=SMG1;ensembl_gene_id=ENSG00000157106;ensembl_tx=ENST00000561947;identifier=SMG1;ensembl_gn=SMG1;ensembl_gene_id=ENSG00000157106;ensembl_tx=ENST00000565224;identifier=SMG1;ensembl_gn=SMG1;ensembl_gene_id=ENSG00000157106;ensembl_tx=ENST00000565324;identifier=SMG1
chr16	18884068	18884168	SMG1-52	SMG1	100	ensembl_gn=SMG1;ensembl_gene_id=ENSG00000157106;ensembl_tx=ENST00000446231;identifier=SMG1;ensembl_gn=SMG1;ensembl_gene_id=ENSG00000157106;ensembl_tx=ENST00000532700;identifier=SMG1;ensembl_gn=SMG1;ensembl_gene_id=ENSG00000157106;ensembl_tx=ENST00000561947;identifier=SMG1;ensembl_gn=SMG1;ensembl_gene_id=ENSG00000157106;ensembl_tx=ENST00000565224;identifier=SMG1;ensembl_gn=SMG1;ensembl_gene_id=ENS…
chr16	18885076	18885176	SMG1-53	SMG1	100	ensembl_gn=SMG1;ensembl_gene_id=ENSG00000157106;ensembl_tx=ENST00000446231;identifier=SMG1;ensembl_gn=SMG1;ensembl_gene_id=ENSG00000157106;ensembl_tx=ENST00000532700;identifier=SMG1;ensembl_gn=SMG1;ensembl_gene_id=ENSG00000157106;ensembl_tx=ENST00000561947;identifier=SMG1;ensembl_gn=SMG1;ensembl_gene_id=ENSG00000157106;ensembl_tx=ENST00000565224;identifier=SMG1;ensembl_gn=SMG1;ensembl_gene_id=ENS…
chr16	18885477	18885666	SMG1-54	SMG1	189	ensembl_gn=SMG1;ensembl_gene_id=ENSG00000157106;ensembl_tx=ENST00000330588;identifier=SMG1;ensembl_gn=SMG1;ensembl_gene_id=ENSG00000157106;ensembl_tx=ENST00000446231;identifier=SMG1;ensembl_gn=SMG1;ensembl_gene_id=ENSG00000157106;ensembl_tx=ENST00000532700;identifier=SMG1;ensembl_gn=SMG1;ensembl_gene_id=ENSG00000157106;ensembl_tx=ENST00000561947;identifier=SMG1;ensembl_gn=SMG1;ensembl_gene_id=ENS…
chr16	18889371	18889585	SMG1-55	SMG1	214	ensembl_gn=SMG1;ensembl_gene_id=ENSG00000157106;ensembl_tx=ENST00000330588;identifier=SMG1;ensembl_gn=SMG1;ensembl_gene_id=ENSG00000157106;ensembl_tx=ENST00000446231;identifier=SMG1;ensembl_gn=SMG1;ensembl_gene_id=ENSG00000157106;ensembl_tx=ENST00000532700;identifier=SMG1;ensembl_gn=SMG1;ensembl_gene_id=ENSG00000157106;ensembl_tx=ENST00000561947;identifier=SMG1;ensembl_gn=SMG1;ensembl_gene_id=ENS…
chr16	18890842	18890942	SMG1-56	SMG1	100	ensembl_gn=SMG1;ensembl_gene_id=ENSG00000157106;ensembl_tx=ENST00000330588;identifier=SMG1;ensembl_gn=SMG1;ensembl_gene_id=ENSG00000157106;ensembl_tx=ENST00000446231;identifier=SMG1;ensembl_gn=SMG1;ensembl_gene_id=ENSG00000157106;ensembl_tx=ENST00000532700;identifier=SMG1;ensembl_gn=SMG1;ensembl_gene_id=ENSG00000157106;ensembl_tx=ENST00000561947;identifier=SMG1;ensembl_gn=SMG1;ensembl_gene_id=ENS…
chr16	18892217	18892354	SMG1-57	SMG1	137	ensembl_gn=SMG1;ensembl_gene_id=ENSG00000157106;ensembl_tx=ENST00000330588;identifier=SMG1;ensembl_gn=SMG1;ensembl_gene_id=ENSG00000157106;ensembl_tx=ENST00000446231;identifier=SMG1;ensembl_gn=SMG1;ensembl_gene_id=ENSG00000157106;ensembl_tx=ENST00000532700;identifier=SMG1;ensembl_gn=SMG1;ensembl_gene_id=ENSG00000157106;ensembl_tx=ENST00000561947;identifier=SMG1;ensembl_gn=SMG1;ensembl_gene_id=ENS…
chr16	18896051	18896207	SMG1-58	SMG1	156	ensembl_gn=SMG1;ensembl_gene_id=ENSG00000157106;ensembl_tx=ENST00000446231;identifier=SMG1;ensembl_gn=SMG1;ensembl_gene_id=ENSG00000157106;ensembl_tx=ENST00000532700;identifier=SMG1;ensembl_gn=SMG1;ensembl_gene_id=ENSG00000157106;ensembl_tx=ENST00000565224;identifier=SMG1;ensembl_gn=SMG1;ensembl_gene_id=ENSG00000157106;ensembl_tx=ENST00000569122;identifier=SMG1
chr16	18896792	18896956	SMG1-59	SMG1	164	ensembl_gn=SMG1;ensembl_gene_id=ENSG00000157106;ensembl_tx=ENST00000446231;identifier=SMG1;ensembl_gn=SMG1;ensembl_gene_id=ENSG00000157106;ensembl_tx=ENST00000532700;identifier=SMG1;ensembl_gn=SMG1;ensembl_gene_id=ENSG00000157106;ensembl_tx=ENST00000561947;identifier=SMG1;ensembl_gn=SMG1;ensembl_gene_id=ENSG00000157106;ensembl_tx=ENST00000563836;identifier=SMG1;ensembl_gn=SMG1;ensembl_gene_id=ENS…
chr16	18899943	18900043	SMG1-60	SMG1	100	ensembl_gn=SMG1;ensembl_gene_id=ENSG00000157106;ensembl_tx=ENST00000532700;identifier=SMG1;ensembl_gn=SMG1;ensembl_gene_id=ENSG00000157106;ensembl_tx=ENST00000563836;identifier=SMG1;ensembl_gn=SMG1;ensembl_gene_id=ENSG00000157106;ensembl_tx=ENST00000565224;identifier=SMG1
chr16	18925945	18926045	SMG1-61	SMG1	100	ensembl_gn=SMG1;ensembl_gene_id=ENSG00000157106;ensembl_tx=ENST00000446231;identifier=SMG1
chr16	30700824	30700878	SRCAP-1	SRCAP	54	ensembl_gene_id=ENSG00000080603;ensembl_gn=SRCAP;ensembl_tx=ENST00000262518;ensembl_tx=ENST00000411466;identifier=SRCAP
chr16	30704063	30704315	SRCAP-2	SRCAP	252	ensembl_gene_id=ENSG00000080603;ensembl_gn=SRCAP;ensembl_tx=ENST00000262518;ensembl_tx=ENST00000411466;identifier=SRCAP
chr16	30707182	30707368	SRCAP-3	SRCAP	186	ensembl_gn=SRCAP;ensembl_gene_id=ENSG00000080603;ensembl_tx=ENST00000262518;identifier=SRCAP
chr16	30707571	30707712	SRCAP-4	SRCAP	141	ensembl_gene_id=ENSG00000080603;ensembl_gn=SRCAP;ensembl_tx=ENST00000262518;ensembl_tx=ENST00000395059;identifier=SRCAP
chr16	30709512	30709735	SRCAP-5	SRCAP	223	ensembl_gene_id=ENSG00000080603;ensembl_gn=SRCAP;ensembl_tx=ENST00000262518;ensembl_tx=ENST00000395059;identifier=SRCAP
chr16	30709850	30710128	SRCAP-6	SRCAP	278	ensembl_gene_id=ENSG00000080603;ensembl_gn=SRCAP;ensembl_tx=ENST00000262518;ensembl_tx=ENST00000395059;ensembl_tx=ENST00000483083;identifier=SRCAP
chr16	30710753	30710847	SRCAP-7	SRCAP	94	ensembl_gene_id=ENSG00000080603;ensembl_gn=SRCAP;ensembl_tx=ENST00000262518;ensembl_tx=ENST00000395059;ensembl_tx=ENST00000483083;identifier=SRCAP
chr16	30710998	30711088	SRCAP-8	SRCAP	90	ensembl_gene_id=ENSG00000080603;ensembl_gn=SRCAP;ensembl_tx=ENST00000262518;ensembl_tx=ENST00000395059;ensembl_tx=ENST00000483083;identifier=SRCAP
chr16	30711570	30712157	SRCAP-9	SRCAP	587	chr16:30711570-30712157
chr16	30712261	30712439	SRCAP-10	SRCAP	178	ensembl_gene_id=ENSG00000080603;ensembl_gn=SRCAP;ensembl_tx=ENST00000262518;ensembl_tx=ENST00000395059;ensembl_tx=ENST00000483083;identifier=SRCAP
chr16	30712678	30712815	SRCAP-11	SRCAP	137	ensembl_gene_id=ENSG00000080603;ensembl_gn=SRCAP;ensembl_tx=ENST00000262518;ensembl_tx=ENST00000395059;ensembl_tx=ENST00000483083;identifier=SRCAP
chr16	30713207	30713377	SRCAP-12	SRCAP	170	ensembl_gene_id=ENSG00000080603;ensembl_gn=SRCAP;ensembl_tx=ENST00000262518;ensembl_tx=ENST00000395059;ensembl_tx=ENST00000483083;identifier=SRCAP
chr16	30713518	30713711	SRCAP-13	SRCAP	193	ensembl_gene_id=ENSG00000080603;ensembl_gn=SRCAP;ensembl_tx=ENST00000262518;ensembl_tx=ENST00000395059;ensembl_tx=ENST00000483083;identifier=SRCAP
chr16	30716065	30716479	SRCAP-14	SRCAP	414	chr16:30716065-30716479
chr16	30720161	30720331	SRCAP-15	SRCAP	170	ensembl_gene_id=ENSG00000080603;ensembl_gn=SRCAP;ensembl_tx=ENST00000262518;ensembl_tx=ENST00000395059;ensembl_tx=ENST00000483083;identifier=SRCAP
chr16	30720712	30720978	SRCAP-16	SRCAP	266	ensembl_gene_id=ENSG00000080603;ensembl_gn=SRCAP;ensembl_tx=ENST00000262518;ensembl_tx=ENST00000395059;ensembl_tx=ENST00000483083;identifier=SRCAP
chr16	30721188	30721476	SRCAP-17	SRCAP	288	ensembl_gene_id=ENSG00000080603;ensembl_gn=SRCAP;ensembl_tx=ENST00000262518;ensembl_tx=ENST00000395059;ensembl_tx=ENST00000483083;identifier=SRCAP
chr16	30722121	30722286	SRCAP-18	SRCAP	165	ensembl_gene_id=ENSG00000080603;ensembl_gn=SRCAP;ensembl_tx=ENST00000262518;ensembl_tx=ENST00000395059;ensembl_tx=ENST00000483083;identifier=SRCAP
chr16	30722562	30722748	SRCAP-19	SRCAP	186	ensembl_gene_id=ENSG00000080603;ensembl_gn=SRCAP;ensembl_tx=ENST00000262518;ensembl_tx=ENST00000483083;identifier=SRCAP
chr16	30722962	30723229	SRCAP-20	SRCAP	267	ensembl_gene_id=ENSG00000080603;ensembl_gn=SRCAP;ensembl_tx=ENST00000262518;ensembl_tx=ENST00000395059;ensembl_tx=ENST00000483083;identifier=SRCAP
chr16	30723583	30725154	SRCAP-21	SRCAP	1571	ensembl_gene_id=ENSG00000080603;ensembl_gn=SRCAP;ensembl_tx=ENST00000262518;ensembl_tx=ENST00000395059;ensembl_tx=ENST00000483083;identifier=SRCAP
chr16	30728965	30729231	SRCAP-22	SRCAP	266	ensembl_gene_id=ENSG00000080603;ensembl_gn=SRCAP;ensembl_tx=ENST00000262518;ensembl_tx=ENST00000395059;identifier=SRCAP
chr16	30729369	30729572	SRCAP-23	SRCAP	203	ensembl_gene_id=ENSG00000080603;ensembl_gn=SRCAP;ensembl_tx=ENST00000262518;ensembl_tx=ENST00000395059;identifier=SRCAP
chr16	30733279	30733449	SRCAP-24	SRCAP	170	ensembl_gene_id=ENSG00000080603;ensembl_gn=SRCAP;ensembl_tx=ENST00000262518;ensembl_tx=ENST00000395059;identifier=SRCAP
chr16	30733601	30734008	SRCAP-25	SRCAP	407	chr16:30733601-30734008
chr16	30734495	30734615	SRCAP-26	SRCAP	120	ensembl_gene_id=ENSG00000080603;ensembl_gn=SRCAP;ensembl_tx=ENST00000262518;ensembl_tx=ENST00000395059;identifier=SRCAP
chr16	30736199	30736394	SRCAP-27	SRCAP	195	ensembl_gene_id=ENSG00000080603;ensembl_gn=SRCAP;ensembl_tx=ENST00000262518;ensembl_tx=ENST00000395059;identifier=SRCAP
chr16	30736540	30736624	SRCAP-28	SRCAP	84	ensembl_gene_id=ENSG00000080603;ensembl_gn=SRCAP;ensembl_tx=ENST00000262518;ensembl_tx=ENST00000395059;identifier=SRCAP
chr16	30737048	30739730	SRCAP-29	SRCAP	2682	ensembl_gene_id=ENSG00000080603;ensembl_gn=SRCAP;ensembl_tx=ENST00000262518;ensembl_tx=ENST00000395059;identifier=SRCAP
chr16	67610832	67611613	CTCF-1	CTCF	781	ensembl_gn=CTCF;ensembl_gene_id=ENSG00000102974;ensembl_tx=ENST00000264010;identifier=CTCF
chr16	67611950	67612121	CTCF-2	CTCF	171	ensembl_gn=CTCF;ensembl_gene_id=ENSG00000102974;ensembl_tx=ENST00000264010;identifier=CTCF
chr16	67616744	67616878	CTCF-3	CTCF	134	ensembl_gn=CTCF;ensembl_gene_id=ENSG00000102974;ensembl_tx=ENST00000264010;identifier=CTCF;ensembl_gn=CTCF;ensembl_gene_id=ENSG00000102974;ensembl_tx=ENST00000401394;identifier=CTCF
chr16	67620696	67620817	CTCF-4	CTCF	121	ensembl_gn=CTCF;ensembl_gene_id=ENSG00000102974;ensembl_tx=ENST00000264010;identifier=CTCF;ensembl_gn=CTCF;ensembl_gene_id=ENSG00000102974;ensembl_tx=ENST00000401394;identifier=CTCF
chr16	67621441	67621591	CTCF-5	CTCF	150	ensembl_gn=CTCF;ensembl_gene_id=ENSG00000102974;ensembl_tx=ENST00000264010;identifier=CTCF;ensembl_gn=CTCF;ensembl_gene_id=ENSG00000102974;ensembl_tx=ENST00000401394;identifier=CTCF
chr16	67626554	67626715	CTCF-6	CTCF	161	ensembl_gn=CTCF;ensembl_gene_id=ENSG00000102974;ensembl_tx=ENST00000264010;identifier=CTCF;ensembl_gn=CTCF;ensembl_gene_id=ENSG00000102974;ensembl_tx=ENST00000401394;identifier=CTCF
chr16	67628369	67628552	CTCF-7	CTCF	183	ensembl_gn=CTCF;ensembl_gene_id=ENSG00000102974;ensembl_tx=ENST00000264010;identifier=CTCF;ensembl_gn=CTCF;ensembl_gene_id=ENSG00000102974;ensembl_tx=ENST00000401394;identifier=CTCF
chr16	67629397	67629533	CTCF-8	CTCF	136	ensembl_gn=CTCF;ensembl_gene_id=ENSG00000102974;ensembl_tx=ENST00000264010;identifier=CTCF;ensembl_gn=CTCF;ensembl_gene_id=ENSG00000102974;ensembl_tx=ENST00000401394;identifier=CTCF
chr16	67636689	67636851	CTCF-9	CTCF	162	ensembl_gn=CTCF;ensembl_gene_id=ENSG00000102974;ensembl_tx=ENST00000264010;identifier=CTCF;ensembl_gn=CTCF;ensembl_gene_id=ENSG00000102974;ensembl_tx=ENST00000401394;identifier=CTCF
chr16	67637687	67637869	CTCF-10	CTCF	182	ensembl_gn=CTCF;ensembl_gene_id=ENSG00000102974;ensembl_tx=ENST00000264010;identifier=CTCF;ensembl_gn=CTCF;ensembl_gene_id=ENSG00000102974;ensembl_tx=ENST00000401394;identifier=CTCF
chr17	1650661	1650956	CTCF-11	CTCF	295	ensembl_gn=PRPF8;ensembl_gene_id=ENSG00000174231;ensembl_tx=ENST00000304992;identifier=PRPF8;ensembl_gn=PRPF8;ensembl_gene_id=ENSG00000174231;ensembl_tx=ENST00000571958;identifier=PRPF8;ensembl_gn=PRPF8;ensembl_gene_id=ENSG00000174231;ensembl_tx=ENST00000572621;identifier=PRPF8
chr17	1651107	1651310	CTCF-12	CTCF	203	ensembl_gn=PRPF8;ensembl_gene_id=ENSG00000174231;ensembl_tx=ENST00000304992;identifier=PRPF8;ensembl_gn=PRPF8;ensembl_gene_id=ENSG00000174231;ensembl_tx=ENST00000571958;identifier=PRPF8;ensembl_gn=PRPF8;ensembl_gene_id=ENSG00000174231;ensembl_tx=ENST00000572621;identifier=PRPF8
chr17	1651413	1651788	CTCF-13	CTCF	375	chr17:1651413-1651788
chr17	1653541	1654016	CTCF-14	CTCF	475	chr17:1653541-1654016
chr17	1655349	1655543	PRPF8-1	PRPF8	194	ensembl_gn=PRPF8;ensembl_gene_id=ENSG00000174231;ensembl_tx=ENST00000304992;identifier=PRPF8;ensembl_gn=PRPF8;ensembl_gene_id=ENSG00000174231;ensembl_tx=ENST00000572621;identifier=PRPF8
chr17	1656391	1656761	PRPF8-2	PRPF8	370	chr17:1656391-1656761
chr17	1658252	1658381	PRPF8-3	PRPF8	129	ensembl_gn=PRPF8;ensembl_gene_id=ENSG00000174231;ensembl_tx=ENST00000304992;identifier=PRPF8;ensembl_gn=PRPF8;ensembl_gene_id=ENSG00000174231;ensembl_tx=ENST00000572621;identifier=PRPF8
chr17	1658525	1658763	PRPF8-4	PRPF8	238	ensembl_gn=PRPF8;ensembl_gene_id=ENSG00000174231;ensembl_tx=ENST00000304992;identifier=PRPF8;ensembl_gn=PRPF8;ensembl_gene_id=ENSG00000174231;ensembl_tx=ENST00000572621;identifier=PRPF8
chr17	1659356	1659548	PRPF8-5	PRPF8	192	ensembl_gn=PRPF8;ensembl_gene_id=ENSG00000174231;ensembl_tx=ENST00000304992;identifier=PRPF8;ensembl_gn=PRPF8;ensembl_gene_id=ENSG00000174231;ensembl_tx=ENST00000572621;identifier=PRPF8
chr17	1659840	1660001	PRPF8-6	PRPF8	161	ensembl_gn=PRPF8;ensembl_gene_id=ENSG00000174231;ensembl_tx=ENST00000304992;identifier=PRPF8;ensembl_gn=PRPF8;ensembl_gene_id=ENSG00000174231;ensembl_tx=ENST00000572621;identifier=PRPF8;ensembl_gn=PRPF8;ensembl_gene_id=ENSG00000174231;ensembl_tx=ENST00000573725;identifier=PRPF8
chr17	1660431	1660578	PRPF8-7	PRPF8	147	ensembl_gn=PRPF8;ensembl_gene_id=ENSG00000174231;ensembl_tx=ENST00000304992;identifier=PRPF8;ensembl_gn=PRPF8;ensembl_gene_id=ENSG00000174231;ensembl_tx=ENST00000572621;identifier=PRPF8;ensembl_gn=PRPF8;ensembl_gene_id=ENSG00000174231;ensembl_tx=ENST00000573725;identifier=PRPF8
chr17	1660697	1660827	PRPF8-8	PRPF8	130	ensembl_gn=PRPF8;ensembl_gene_id=ENSG00000174231;ensembl_tx=ENST00000304992;identifier=PRPF8;ensembl_gn=PRPF8;ensembl_gene_id=ENSG00000174231;ensembl_tx=ENST00000572621;identifier=PRPF8;ensembl_gn=PRPF8;ensembl_gene_id=ENSG00000174231;ensembl_tx=ENST00000573725;identifier=PRPF8
chr17	1660992	1661162	PRPF8-9	PRPF8	170	ensembl_gn=PRPF8;ensembl_gene_id=ENSG00000174231;ensembl_tx=ENST00000304992;identifier=PRPF8;ensembl_gn=PRPF8;ensembl_gene_id=ENSG00000174231;ensembl_tx=ENST00000572621;identifier=PRPF8;ensembl_gn=PRPF8;ensembl_gene_id=ENSG00000174231;ensembl_tx=ENST00000573725;identifier=PRPF8
chr17	1661270	1661406	PRPF8-10	PRPF8	136	ensembl_gn=PRPF8;ensembl_gene_id=ENSG00000174231;ensembl_tx=ENST00000304992;identifier=PRPF8;ensembl_gn=PRPF8;ensembl_gene_id=ENSG00000174231;ensembl_tx=ENST00000572621;identifier=PRPF8;ensembl_gn=PRPF8;ensembl_gene_id=ENSG00000174231;ensembl_tx=ENST00000573725;identifier=PRPF8
chr17	1661610	1661790	PRPF8-11	PRPF8	180	ensembl_gn=PRPF8;ensembl_gene_id=ENSG00000174231;ensembl_tx=ENST00000304992;identifier=PRPF8;ensembl_gn=PRPF8;ensembl_gene_id=ENSG00000174231;ensembl_tx=ENST00000572621;identifier=PRPF8
chr17	1661905	1662153	PRPF8-12	PRPF8	248	ensembl_gn=PRPF8;ensembl_gene_id=ENSG00000174231;ensembl_tx=ENST00000304992;identifier=PRPF8;ensembl_gn=PRPF8;ensembl_gene_id=ENSG00000174231;ensembl_tx=ENST00000572621;identifier=PRPF8;ensembl_gn=PRPF8;ensembl_gene_id=ENSG00000174231;ensembl_tx=ENST00000573725;identifier=PRPF8
chr17	1673080	1673197	PRPF8-13	PRPF8	117	ensembl_gn=PRPF8;ensembl_gene_id=ENSG00000174231;ensembl_tx=ENST00000304992;identifier=PRPF8;ensembl_gn=PRPF8;ensembl_gene_id=ENSG00000174231;ensembl_tx=ENST00000572621;identifier=PRPF8
chr17	1673356	1673567	PRPF8-14	PRPF8	211	ensembl_gn=PRPF8;ensembl_gene_id=ENSG00000174231;ensembl_tx=ENST00000304992;identifier=PRPF8;ensembl_gn=PRPF8;ensembl_gene_id=ENSG00000174231;ensembl_tx=ENST00000572621;identifier=PRPF8
chr17	1673745	1673892	PRPF8-15	PRPF8	147	ensembl_gn=PRPF8;ensembl_gene_id=ENSG00000174231;ensembl_tx=ENST00000304992;identifier=PRPF8;ensembl_gn=PRPF8;ensembl_gene_id=ENSG00000174231;ensembl_tx=ENST00000572621;identifier=PRPF8
chr17	1674441	1674680	PRPF8-16	PRPF8	239	ensembl_gn=PRPF8;ensembl_gene_id=ENSG00000174231;ensembl_tx=ENST00000304992;identifier=PRPF8;ensembl_gn=PRPF8;ensembl_gene_id=ENSG00000174231;ensembl_tx=ENST00000572621;identifier=PRPF8;ensembl_gn=PRPF8;ensembl_gene_id=ENSG00000174231;ensembl_tx=ENST00000577001;identifier=PRPF8
chr17	1675151	1675339	PRPF8-17	PRPF8	188	ensembl_gn=PRPF8;ensembl_gene_id=ENSG00000174231;ensembl_tx=ENST00000304992;identifier=PRPF8;ensembl_gn=PRPF8;ensembl_gene_id=ENSG00000174231;ensembl_tx=ENST00000572621;identifier=PRPF8;ensembl_gn=PRPF8;ensembl_gene_id=ENSG00000174231;ensembl_tx=ENST00000577001;identifier=PRPF8
chr17	1675619	1675812	PRPF8-18	PRPF8	193	ensembl_gn=PRPF8;ensembl_gene_id=ENSG00000174231;ensembl_tx=ENST00000304992;identifier=PRPF8;ensembl_gn=PRPF8;ensembl_gene_id=ENSG00000174231;ensembl_tx=ENST00000572621;identifier=PRPF8;ensembl_gn=PRPF8;ensembl_gene_id=ENSG00000174231;ensembl_tx=ENST00000577001;identifier=PRPF8
chr17	1675927	1676054	PRPF8-19	PRPF8	127	ensembl_gn=PRPF8;ensembl_gene_id=ENSG00000174231;ensembl_tx=ENST00000304992;identifier=PRPF8;ensembl_gn=PRPF8;ensembl_gene_id=ENSG00000174231;ensembl_tx=ENST00000572621;identifier=PRPF8;ensembl_gn=PRPF8;ensembl_gene_id=ENSG00000174231;ensembl_tx=ENST00000577001;identifier=PRPF8
chr17	1676206	1676370	PRPF8-20	PRPF8	164	ensembl_gn=PRPF8;ensembl_gene_id=ENSG00000174231;ensembl_tx=ENST00000304992;identifier=PRPF8;ensembl_gn=PRPF8;ensembl_gene_id=ENSG00000174231;ensembl_tx=ENST00000572621;identifier=PRPF8;ensembl_gn=PRPF8;ensembl_gene_id=ENSG00000174231;ensembl_tx=ENST00000577001;identifier=PRPF8
chr17	1676504	1676711	PRPF8-21	PRPF8	207	ensembl_gn=PRPF8;ensembl_gene_id=ENSG00000174231;ensembl_tx=ENST00000304992;identifier=PRPF8;ensembl_gn=PRPF8;ensembl_gene_id=ENSG00000174231;ensembl_tx=ENST00000572621;identifier=PRPF8;ensembl_gn=PRPF8;ensembl_gene_id=ENSG00000174231;ensembl_tx=ENST00000577001;identifier=PRPF8
chr17	1676975	1677172	PRPF8-22	PRPF8	197	ensembl_gn=PRPF8;ensembl_gene_id=ENSG00000174231;ensembl_tx=ENST00000304992;identifier=PRPF8;ensembl_gn=PRPF8;ensembl_gene_id=ENSG00000174231;ensembl_tx=ENST00000572621;identifier=PRPF8;ensembl_gn=PRPF8;ensembl_gene_id=ENSG00000174231;ensembl_tx=ENST00000577001;identifier=PRPF8
chr17	1677564	1677694	PRPF8-23	PRPF8	130	ensembl_gn=PRPF8;ensembl_gene_id=ENSG00000174231;ensembl_tx=ENST00000304992;identifier=PRPF8;ensembl_gn=PRPF8;ensembl_gene_id=ENSG00000174231;ensembl_tx=ENST00000572621;identifier=PRPF8;ensembl_gn=PRPF8;ensembl_gene_id=ENSG00000174231;ensembl_tx=ENST00000577001;identifier=PRPF8
chr17	1678517	1678652	PRPF8-24	PRPF8	135	ensembl_gn=PRPF8;ensembl_gene_id=ENSG00000174231;ensembl_tx=ENST00000304992;identifier=PRPF8;ensembl_gn=PRPF8;ensembl_gene_id=ENSG00000174231;ensembl_tx=ENST00000572621;identifier=PRPF8;ensembl_gn=PRPF8;ensembl_gene_id=ENSG00000174231;ensembl_tx=ENST00000577001;identifier=PRPF8
chr17	1678761	1678881	PRPF8-25	PRPF8	120	ensembl_gn=PRPF8;ensembl_gene_id=ENSG00000174231;ensembl_tx=ENST00000304992;identifier=PRPF8;ensembl_gn=PRPF8;ensembl_gene_id=ENSG00000174231;ensembl_tx=ENST00000572621;identifier=PRPF8;ensembl_gn=PRPF8;ensembl_gene_id=ENSG00000174231;ensembl_tx=ENST00000577001;identifier=PRPF8
chr17	1679016	1679410	PRPF8-26	PRPF8	394	chr17:1679016-1679410
chr17	1679608	1679799	PRPF8-27	PRPF8	191	ensembl_gn=PRPF8;ensembl_gene_id=ENSG00000174231;ensembl_tx=ENST00000304992;identifier=PRPF8;ensembl_gn=PRPF8;ensembl_gene_id=ENSG00000174231;ensembl_tx=ENST00000572621;identifier=PRPF8;ensembl_gn=PRPF8;ensembl_gene_id=ENSG00000174231;ensembl_tx=ENST00000577001;identifier=PRPF8
chr17	1680725	1681054	PRPF8-28	PRPF8	329	chr17:1680725-1681054
chr17	1681477	1681690	PRPF8-29	PRPF8	213	ensembl_gn=PRPF8;ensembl_gene_id=ENSG00000174231;ensembl_tx=ENST00000304992;identifier=PRPF8;ensembl_gn=PRPF8;ensembl_gene_id=ENSG00000174231;ensembl_tx=ENST00000572621;identifier=PRPF8;ensembl_gn=PRPF8;ensembl_gene_id=ENSG00000174231;ensembl_tx=ENST00000577001;identifier=PRPF8
chr17	1681819	1682293	PRPF8-30	PRPF8	474	chr17:1681819-1682293
chr17	1683532	1683701	PRPF8-31	PRPF8	169	ensembl_gn=PRPF8;ensembl_gene_id=ENSG00000174231;ensembl_tx=ENST00000304992;identifier=PRPF8;ensembl_gn=PRPF8;ensembl_gene_id=ENSG00000174231;ensembl_tx=ENST00000572621;identifier=PRPF8;ensembl_gn=PRPF8;ensembl_gene_id=ENSG00000174231;ensembl_tx=ENST00000577001;identifier=PRPF8
chr17	1684471	1684571	PRPF8-32	PRPF8	100	ensembl_gn=PRPF8;ensembl_gene_id=ENSG00000174231;ensembl_tx=ENST00000304992;identifier=PRPF8;ensembl_gn=PRPF8;ensembl_gene_id=ENSG00000174231;ensembl_tx=ENST00000572621;identifier=PRPF8;ensembl_gn=PRPF8;ensembl_gene_id=ENSG00000174231;ensembl_tx=ENST00000577001;identifier=PRPF8
chr17	7666176	7666276	TP53-1	TP53	100	ensembl_gn=TP53;ensembl_gene_id=ENSG00000141510;ensembl_tx=ENST00000359597;identifier=TP53
chr17	7669601	7669701	TP53-2	TP53	100	ensembl_gn=TP53;ensembl_gene_id=ENSG00000141510;ensembl_tx=ENST00000269305;identifier=TP53;ensembl_gn=TP53;ensembl_gene_id=ENSG00000141510;ensembl_tx=ENST00000445888;identifier=TP53;ensembl_gn=TP53;ensembl_gene_id=ENSG00000141510;ensembl_tx=ENST00000504937;identifier=TP53;ensembl_gn=TP53;ensembl_gene_id=ENSG00000141510;ensembl_tx=ENST00000576024;identifier=TP53;ensembl_gn=TP53;ensembl_gene_id=ENS…
chr17	7670608	7670715	TP53-3	TP53	107	ensembl_gn=TP53;ensembl_gene_id=ENSG00000141510;ensembl_tx=ENST00000269305;identifier=TP53;ensembl_gn=TP53;ensembl_gene_id=ENSG00000141510;ensembl_tx=ENST00000445888;identifier=TP53;ensembl_gn=TP53;ensembl_gene_id=ENSG00000141510;ensembl_tx=ENST00000504937;identifier=TP53;ensembl_gn=TP53;ensembl_gene_id=ENSG00000141510;ensembl_tx=ENST00000610292;identifier=TP53;ensembl_gn=TP53;ensembl_gene_id=ENS…
chr17	7673194	7673374	TP53-4	TP53	180	ensembl_gn=TP53;ensembl_gene_id=ENSG00000141510;ensembl_tx=ENST00000420246;identifier=TP53;ensembl_gn=TP53;ensembl_gene_id=ENSG00000141510;ensembl_tx=ENST00000510385;identifier=TP53;ensembl_gn=TP53;ensembl_gene_id=ENSG00000141510;ensembl_tx=ENST00000617185;identifier=TP53;ensembl_gn=TP53;ensembl_gene_id=ENSG00000141510;ensembl_tx=ENST00000618944;identifier=TP53;ensembl_gn=TP53;ensembl_gene_id=ENS…
chr17	7673521	7673837	TP53-5	TP53	316	chr17:7673521-7673837
chr17	7674180	7674290	TP53-6	TP53	110	ensembl_gn=TP53;ensembl_gene_id=ENSG00000141510;ensembl_tx=ENST00000269305;identifier=TP53;ensembl_gn=TP53;ensembl_gene_id=ENSG00000141510;ensembl_tx=ENST00000359597;identifier=TP53;ensembl_gn=TP53;ensembl_gene_id=ENSG00000141510;ensembl_tx=ENST00000413465;identifier=TP53;ensembl_gn=TP53;ensembl_gene_id=ENSG00000141510;ensembl_tx=ENST00000420246;identifier=TP53;ensembl_gn=TP53;ensembl_gene_id=ENS…
chr17	7674858	7675238	TP53-7	TP53	380	chr17:7674858-7675238
chr17	7675993	7676607	TP53-8	TP53	614	chr17:7675993-7676607
chr17	31095207	31095369	NF1-1	NF1	162	ensembl_gn=NF1;ensembl_gene_id=ENSG00000196712;ensembl_tx=ENST00000356175;identifier=NF1;ensembl_gn=NF1;ensembl_gene_id=ENSG00000196712;ensembl_tx=ENST00000358273;identifier=NF1;ensembl_gn=NF1;ensembl_gene_id=ENSG00000196712;ensembl_tx=ENST00000431387;identifier=NF1;ensembl_gn=NF1;ensembl_gene_id=ENSG00000196712;ensembl_tx=ENST00000579081;identifier=NF1
chr17	31155982	31156126	NF1-2	NF1	144	ensembl_gn=NF1;ensembl_gene_id=ENSG00000196712;ensembl_tx=ENST00000356175;identifier=NF1;ensembl_gn=NF1;ensembl_gene_id=ENSG00000196712;ensembl_tx=ENST00000358273;identifier=NF1;ensembl_gn=NF1;ensembl_gene_id=ENSG00000196712;ensembl_tx=ENST00000431387;identifier=NF1;ensembl_gn=NF1;ensembl_gene_id=ENSG00000196712;ensembl_tx=ENST00000489712;identifier=NF1;ensembl_gn=NF1;ensembl_gene_id=ENSG00000196…
chr17	31159001	31159101	NF1-3	NF1	100	ensembl_gn=NF1;ensembl_gene_id=ENSG00000196712;ensembl_tx=ENST00000356175;identifier=NF1;ensembl_gn=NF1;ensembl_gene_id=ENSG00000196712;ensembl_tx=ENST00000358273;identifier=NF1;ensembl_gn=NF1;ensembl_gene_id=ENSG00000196712;ensembl_tx=ENST00000431387;identifier=NF1;ensembl_gn=NF1;ensembl_gene_id=ENSG00000196712;ensembl_tx=ENST00000489712;identifier=NF1;ensembl_gn=NF1;ensembl_gene_id=ENSG00000196…
chr17	31163185	31163376	NF1-4	NF1	191	ensembl_gn=NF1;ensembl_gene_id=ENSG00000196712;ensembl_tx=ENST00000356175;identifier=NF1;ensembl_gn=NF1;ensembl_gene_id=ENSG00000196712;ensembl_tx=ENST00000358273;identifier=NF1;ensembl_gn=NF1;ensembl_gene_id=ENSG00000196712;ensembl_tx=ENST00000431387;identifier=NF1;ensembl_gn=NF1;ensembl_gene_id=ENSG00000196712;ensembl_tx=ENST00000489712;identifier=NF1;ensembl_gn=NF1;ensembl_gene_id=ENSG00000196…
chr17	31169890	31169997	NF1-5	NF1	107	ensembl_gn=NF1;ensembl_gene_id=ENSG00000196712;ensembl_tx=ENST00000356175;identifier=NF1;ensembl_gn=NF1;ensembl_gene_id=ENSG00000196712;ensembl_tx=ENST00000358273;identifier=NF1;ensembl_gn=NF1;ensembl_gene_id=ENSG00000196712;ensembl_tx=ENST00000431387;identifier=NF1;ensembl_gn=NF1;ensembl_gene_id=ENSG00000196712;ensembl_tx=ENST00000489712;identifier=NF1;ensembl_gn=NF1;ensembl_gene_id=ENSG00000196…
chr17	31181405	31181505	NF1-6	NF1	100	ensembl_gn=NF1;ensembl_gene_id=ENSG00000196712;ensembl_tx=ENST00000356175;identifier=NF1;ensembl_gn=NF1;ensembl_gene_id=ENSG00000196712;ensembl_tx=ENST00000358273;identifier=NF1;ensembl_gn=NF1;ensembl_gene_id=ENSG00000196712;ensembl_tx=ENST00000431387;identifier=NF1;ensembl_gn=NF1;ensembl_gene_id=ENSG00000196712;ensembl_tx=ENST00000495910;identifier=NF1;ensembl_gn=NF1;ensembl_gene_id=ENSG00000196…
chr17	31181697	31181797	NF1-7	NF1	100	ensembl_gn=NF1;ensembl_gene_id=ENSG00000196712;ensembl_tx=ENST00000356175;identifier=NF1;ensembl_gn=NF1;ensembl_gene_id=ENSG00000196712;ensembl_tx=ENST00000358273;identifier=NF1;ensembl_gn=NF1;ensembl_gene_id=ENSG00000196712;ensembl_tx=ENST00000431387;identifier=NF1;ensembl_gn=NF1;ensembl_gene_id=ENSG00000196712;ensembl_tx=ENST00000579081;identifier=NF1
chr17	31182507	31182665	NF1-8	NF1	158	ensembl_gn=NF1;ensembl_gene_id=ENSG00000196712;ensembl_tx=ENST00000356175;identifier=NF1;ensembl_gn=NF1;ensembl_gene_id=ENSG00000196712;ensembl_tx=ENST00000358273;identifier=NF1;ensembl_gn=NF1;ensembl_gene_id=ENSG00000196712;ensembl_tx=ENST00000431387;identifier=NF1;ensembl_gn=NF1;ensembl_gene_id=ENSG00000196712;ensembl_tx=ENST00000579081;identifier=NF1
chr17	31200421	31200595	NF1-9	NF1	174	ensembl_gn=NF1;ensembl_gene_id=ENSG00000196712;ensembl_tx=ENST00000356175;identifier=NF1;ensembl_gn=NF1;ensembl_gene_id=ENSG00000196712;ensembl_tx=ENST00000358273;identifier=NF1;ensembl_gn=NF1;ensembl_gene_id=ENSG00000196712;ensembl_tx=ENST00000431387;identifier=NF1;ensembl_gn=NF1;ensembl_gene_id=ENSG00000196712;ensembl_tx=ENST00000456735;identifier=NF1;ensembl_gn=NF1;ensembl_gene_id=ENSG00000196…
chr17	31201036	31201159	NF1-10	NF1	123	ensembl_gn=NF1;ensembl_gene_id=ENSG00000196712;ensembl_tx=ENST00000356175;identifier=NF1;ensembl_gn=NF1;ensembl_gene_id=ENSG00000196712;ensembl_tx=ENST00000358273;identifier=NF1;ensembl_gn=NF1;ensembl_gene_id=ENSG00000196712;ensembl_tx=ENST00000431387;identifier=NF1;ensembl_gn=NF1;ensembl_gene_id=ENSG00000196712;ensembl_tx=ENST00000456735;identifier=NF1;ensembl_gn=NF1;ensembl_gene_id=ENSG00000196…
chr17	31201398	31201498	NF1-11	NF1	100	ensembl_gn=NF1;ensembl_gene_id=ENSG00000196712;ensembl_tx=ENST00000356175;identifier=NF1;ensembl_gn=NF1;ensembl_gene_id=ENSG00000196712;ensembl_tx=ENST00000358273;identifier=NF1;ensembl_gn=NF1;ensembl_gene_id=ENSG00000196712;ensembl_tx=ENST00000431387;identifier=NF1;ensembl_gn=NF1;ensembl_gene_id=ENSG00000196712;ensembl_tx=ENST00000456735;identifier=NF1;ensembl_gn=NF1;ensembl_gene_id=ENSG00000196…
chr17	31206239	31206371	NF1-12	NF1	132	ensembl_gn=NF1;ensembl_gene_id=ENSG00000196712;ensembl_tx=ENST00000356175;identifier=NF1;ensembl_gn=NF1;ensembl_gene_id=ENSG00000196712;ensembl_tx=ENST00000358273;identifier=NF1;ensembl_gn=NF1;ensembl_gene_id=ENSG00000196712;ensembl_tx=ENST00000431387;identifier=NF1;ensembl_gn=NF1;ensembl_gene_id=ENSG00000196712;ensembl_tx=ENST00000456735;identifier=NF1;ensembl_gn=NF1;ensembl_gene_id=ENSG00000196…
chr17	31214450	31214585	NF1-13	NF1	135	ensembl_gn=NF1;ensembl_gene_id=ENSG00000196712;ensembl_tx=ENST00000356175;identifier=NF1;ensembl_gn=NF1;ensembl_gene_id=ENSG00000196712;ensembl_tx=ENST00000358273;identifier=NF1;ensembl_gn=NF1;ensembl_gene_id=ENSG00000196712;ensembl_tx=ENST00000431387;identifier=NF1;ensembl_gn=NF1;ensembl_gene_id=ENSG00000196712;ensembl_tx=ENST00000456735;identifier=NF1;ensembl_gn=NF1;ensembl_gene_id=ENSG00000196…
chr17	31219004	31219118	NF1-14	NF1	114	ensembl_gn=NF1;ensembl_gene_id=ENSG00000196712;ensembl_tx=ENST00000356175;identifier=NF1;ensembl_gn=NF1;ensembl_gene_id=ENSG00000196712;ensembl_tx=ENST00000358273;identifier=NF1;ensembl_gn=NF1;ensembl_gene_id=ENSG00000196712;ensembl_tx=ENST00000431387;identifier=NF1;ensembl_gn=NF1;ensembl_gene_id=ENSG00000196712;ensembl_tx=ENST00000456735;identifier=NF1;ensembl_gn=NF1;ensembl_gene_id=ENSG00000196…
chr17	31221849	31221987	NF1-15	NF1	138	ensembl_gn=NF1;ensembl_gene_id=ENSG00000196712;ensembl_tx=ENST00000356175;identifier=NF1;ensembl_gn=NF1;ensembl_gene_id=ENSG00000196712;ensembl_tx=ENST00000358273;identifier=NF1;ensembl_gn=NF1;ensembl_gene_id=ENSG00000196712;ensembl_tx=ENST00000431387;identifier=NF1;ensembl_gn=NF1;ensembl_gene_id=ENSG00000196712;ensembl_tx=ENST00000456735;identifier=NF1;ensembl_gn=NF1;ensembl_gene_id=ENSG00000196…
chr17	31223443	31223567	NF1-16	NF1	124	ensembl_gn=NF1;ensembl_gene_id=ENSG00000196712;ensembl_tx=ENST00000356175;identifier=NF1;ensembl_gn=NF1;ensembl_gene_id=ENSG00000196712;ensembl_tx=ENST00000358273;identifier=NF1;ensembl_gn=NF1;ensembl_gene_id=ENSG00000196712;ensembl_tx=ENST00000456735;identifier=NF1;ensembl_gn=NF1;ensembl_gene_id=ENSG00000196712;ensembl_tx=ENST00000579081;identifier=NF1
chr17	31225094	31225250	NF1-17	NF1	156	ensembl_gn=NF1;ensembl_gene_id=ENSG00000196712;ensembl_tx=ENST00000356175;identifier=NF1;ensembl_gn=NF1;ensembl_gene_id=ENSG00000196712;ensembl_tx=ENST00000358273;identifier=NF1;ensembl_gn=NF1;ensembl_gene_id=ENSG00000196712;ensembl_tx=ENST00000456735;identifier=NF1;ensembl_gn=NF1;ensembl_gene_id=ENSG00000196712;ensembl_tx=ENST00000579081;identifier=NF1
chr17	31226434	31226684	NF1-18	NF1	250	ensembl_gn=NF1;ensembl_gene_id=ENSG00000196712;ensembl_tx=ENST00000356175;identifier=NF1;ensembl_gn=NF1;ensembl_gene_id=ENSG00000196712;ensembl_tx=ENST00000358273;identifier=NF1;ensembl_gn=NF1;ensembl_gene_id=ENSG00000196712;ensembl_tx=ENST00000456735;identifier=NF1;ensembl_gn=NF1;ensembl_gene_id=ENSG00000196712;ensembl_tx=ENST00000579081;identifier=NF1
chr17	31227204	31227304	NF1-19	NF1	100	ensembl_gn=NF1;ensembl_gene_id=ENSG00000196712;ensembl_tx=ENST00000356175;identifier=NF1;ensembl_gn=NF1;ensembl_gene_id=ENSG00000196712;ensembl_tx=ENST00000358273;identifier=NF1;ensembl_gn=NF1;ensembl_gene_id=ENSG00000196712;ensembl_tx=ENST00000456735;identifier=NF1;ensembl_gn=NF1;ensembl_gene_id=ENSG00000196712;ensembl_tx=ENST00000579081;identifier=NF1
chr17	31227514	31227614	NF1-20	NF1	100	ensembl_gn=NF1;ensembl_gene_id=ENSG00000196712;ensembl_tx=ENST00000356175;identifier=NF1;ensembl_gn=NF1;ensembl_gene_id=ENSG00000196712;ensembl_tx=ENST00000358273;identifier=NF1;ensembl_gn=NF1;ensembl_gene_id=ENSG00000196712;ensembl_tx=ENST00000456735;identifier=NF1;ensembl_gn=NF1;ensembl_gene_id=ENSG00000196712;ensembl_tx=ENST00000579081;identifier=NF1
chr17	31229024	31229465	NF1-21	NF1	441	ensembl_gn=NF1;ensembl_gene_id=ENSG00000196712;ensembl_tx=ENST00000356175;identifier=NF1;ensembl_gn=NF1;ensembl_gene_id=ENSG00000196712;ensembl_tx=ENST00000358273;identifier=NF1;ensembl_gn=NF1;ensembl_gene_id=ENSG00000196712;ensembl_tx=ENST00000456735;identifier=NF1;ensembl_gn=NF1;ensembl_gene_id=ENSG00000196712;ensembl_tx=ENST00000579081;identifier=NF1
chr17	31229834	31229974	NF1-22	NF1	140	ensembl_gn=NF1;ensembl_gene_id=ENSG00000196712;ensembl_tx=ENST00000356175;identifier=NF1;ensembl_gn=NF1;ensembl_gene_id=ENSG00000196712;ensembl_tx=ENST00000358273;identifier=NF1;ensembl_gn=NF1;ensembl_gene_id=ENSG00000196712;ensembl_tx=ENST00000456735;identifier=NF1;ensembl_gn=NF1;ensembl_gene_id=ENSG00000196712;ensembl_tx=ENST00000579081;identifier=NF1
chr17	31230259	31230382	NF1-23	NF1	123	ensembl_gn=NF1;ensembl_gene_id=ENSG00000196712;ensembl_tx=ENST00000356175;identifier=NF1;ensembl_gn=NF1;ensembl_gene_id=ENSG00000196712;ensembl_tx=ENST00000358273;identifier=NF1;ensembl_gn=NF1;ensembl_gene_id=ENSG00000196712;ensembl_tx=ENST00000456735;identifier=NF1;ensembl_gn=NF1;ensembl_gene_id=ENSG00000196712;ensembl_tx=ENST00000579081;identifier=NF1
chr17	31230833	31230933	NF1-24	NF1	100	ensembl_gn=NF1;ensembl_gene_id=ENSG00000196712;ensembl_tx=ENST00000356175;identifier=NF1;ensembl_gn=NF1;ensembl_gene_id=ENSG00000196712;ensembl_tx=ENST00000358273;identifier=NF1;ensembl_gn=NF1;ensembl_gene_id=ENSG00000196712;ensembl_tx=ENST00000456735;identifier=NF1;ensembl_gn=NF1;ensembl_gene_id=ENSG00000196712;ensembl_tx=ENST00000579081;identifier=NF1
chr17	31232072	31232189	NF1-25	NF1	117	ensembl_gn=NF1;ensembl_gene_id=ENSG00000196712;ensembl_tx=ENST00000356175;identifier=NF1;ensembl_gn=NF1;ensembl_gene_id=ENSG00000196712;ensembl_tx=ENST00000358273;identifier=NF1;ensembl_gn=NF1;ensembl_gene_id=ENSG00000196712;ensembl_tx=ENST00000456735;identifier=NF1;ensembl_gn=NF1;ensembl_gene_id=ENSG00000196712;ensembl_tx=ENST00000579081;identifier=NF1
chr17	31232699	31232881	NF1-26	NF1	182	ensembl_gn=NF1;ensembl_gene_id=ENSG00000196712;ensembl_tx=ENST00000356175;identifier=NF1;ensembl_gn=NF1;ensembl_gene_id=ENSG00000196712;ensembl_tx=ENST00000358273;identifier=NF1;ensembl_gn=NF1;ensembl_gene_id=ENSG00000196712;ensembl_tx=ENST00000456735;identifier=NF1;ensembl_gn=NF1;ensembl_gene_id=ENSG00000196712;ensembl_tx=ENST00000579081;identifier=NF1
chr17	31233001	31233213	NF1-27	NF1	212	ensembl_gn=NF1;ensembl_gene_id=ENSG00000196712;ensembl_tx=ENST00000356175;identifier=NF1;ensembl_gn=NF1;ensembl_gene_id=ENSG00000196712;ensembl_tx=ENST00000358273;identifier=NF1;ensembl_gn=NF1;ensembl_gene_id=ENSG00000196712;ensembl_tx=ENST00000456735;identifier=NF1;ensembl_gn=NF1;ensembl_gene_id=ENSG00000196712;ensembl_tx=ENST00000466819;identifier=NF1;ensembl_gn=NF1;ensembl_gene_id=ENSG00000196…
chr17	31235610	31235772	NF1-28	NF1	162	ensembl_gn=NF1;ensembl_gene_id=ENSG00000196712;ensembl_tx=ENST00000356175;identifier=NF1;ensembl_gn=NF1;ensembl_gene_id=ENSG00000196712;ensembl_tx=ENST00000358273;identifier=NF1;ensembl_gn=NF1;ensembl_gene_id=ENSG00000196712;ensembl_tx=ENST00000456735;identifier=NF1;ensembl_gn=NF1;ensembl_gene_id=ENSG00000196712;ensembl_tx=ENST00000466819;identifier=NF1;ensembl_gn=NF1;ensembl_gene_id=ENSG00000196…
chr17	31235917	31236021	NF1-29	NF1	104	ensembl_gn=NF1;ensembl_gene_id=ENSG00000196712;ensembl_tx=ENST00000356175;identifier=NF1;ensembl_gn=NF1;ensembl_gene_id=ENSG00000196712;ensembl_tx=ENST00000358273;identifier=NF1;ensembl_gn=NF1;ensembl_gene_id=ENSG00000196712;ensembl_tx=ENST00000456735;identifier=NF1;ensembl_gn=NF1;ensembl_gene_id=ENSG00000196712;ensembl_tx=ENST00000466819;identifier=NF1;ensembl_gn=NF1;ensembl_gene_id=ENSG00000196…
chr17	31248983	31249119	NF1-30	NF1	136	ensembl_gn=NF1;ensembl_gene_id=ENSG00000196712;ensembl_tx=ENST00000356175;identifier=NF1;ensembl_gn=NF1;ensembl_gene_id=ENSG00000196712;ensembl_tx=ENST00000358273;identifier=NF1;ensembl_gn=NF1;ensembl_gene_id=ENSG00000196712;ensembl_tx=ENST00000456735;identifier=NF1;ensembl_gn=NF1;ensembl_gene_id=ENSG00000196712;ensembl_tx=ENST00000466819;identifier=NF1;ensembl_gn=NF1;ensembl_gene_id=ENSG00000196…
chr17	31252919	31253019	NF1-31	NF1	100	ensembl_gn=NF1;ensembl_gene_id=ENSG00000196712;ensembl_tx=ENST00000358273;identifier=NF1;ensembl_gn=NF1;ensembl_gene_id=ENSG00000196712;ensembl_tx=ENST00000466819;identifier=NF1
chr17	31257651	31257751	NF1-32	NF1	100	ensembl_gn=NF1;ensembl_gene_id=ENSG00000196712;ensembl_tx=ENST00000466819;identifier=NF1;ensembl_gn=NF1;ensembl_gene_id=ENSG00000196712;ensembl_tx=ENST00000479614;identifier=NF1
chr17	31258343	31258502	NF1-33	NF1	159	ensembl_gn=NF1;ensembl_gene_id=ENSG00000196712;ensembl_tx=ENST00000356175;identifier=NF1;ensembl_gn=NF1;ensembl_gene_id=ENSG00000196712;ensembl_tx=ENST00000358273;identifier=NF1;ensembl_gn=NF1;ensembl_gene_id=ENSG00000196712;ensembl_tx=ENST00000456735;identifier=NF1;ensembl_gn=NF1;ensembl_gene_id=ENSG00000196712;ensembl_tx=ENST00000579081;identifier=NF1
chr17	31259030	31259130	NF1-34	NF1	100	ensembl_gn=NF1;ensembl_gene_id=ENSG00000196712;ensembl_tx=ENST00000356175;identifier=NF1;ensembl_gn=NF1;ensembl_gene_id=ENSG00000196712;ensembl_tx=ENST00000358273;identifier=NF1;ensembl_gn=NF1;ensembl_gene_id=ENSG00000196712;ensembl_tx=ENST00000456735;identifier=NF1;ensembl_gn=NF1;ensembl_gene_id=ENSG00000196712;ensembl_tx=ENST00000579081;identifier=NF1
chr17	31260368	31260515	NF1-35	NF1	147	ensembl_gn=NF1;ensembl_gene_id=ENSG00000196712;ensembl_tx=ENST00000356175;identifier=NF1;ensembl_gn=NF1;ensembl_gene_id=ENSG00000196712;ensembl_tx=ENST00000358273;identifier=NF1;ensembl_gn=NF1;ensembl_gene_id=ENSG00000196712;ensembl_tx=ENST00000456735;identifier=NF1;ensembl_gn=NF1;ensembl_gene_id=ENSG00000196712;ensembl_tx=ENST00000579081;identifier=NF1
chr17	31261710	31261857	NF1-36	NF1	147	ensembl_gn=NF1;ensembl_gene_id=ENSG00000196712;ensembl_tx=ENST00000356175;identifier=NF1;ensembl_gn=NF1;ensembl_gene_id=ENSG00000196712;ensembl_tx=ENST00000358273;identifier=NF1;ensembl_gn=NF1;ensembl_gene_id=ENSG00000196712;ensembl_tx=ENST00000456735;identifier=NF1;ensembl_gn=NF1;ensembl_gene_id=ENSG00000196712;ensembl_tx=ENST00000579081;identifier=NF1
chr17	31265228	31265339	NF1-37	NF1	111	ensembl_gn=NF1;ensembl_gene_id=ENSG00000196712;ensembl_tx=ENST00000356175;identifier=NF1;ensembl_gn=NF1;ensembl_gene_id=ENSG00000196712;ensembl_tx=ENST00000358273;identifier=NF1;ensembl_gn=NF1;ensembl_gene_id=ENSG00000196712;ensembl_tx=ENST00000456735;identifier=NF1;ensembl_gn=NF1;ensembl_gene_id=ENSG00000196712;ensembl_tx=ENST00000579081;identifier=NF1
chr17	31299506	31299606	NF1-38	NF1	100	ensembl_gn=NF1;ensembl_gene_id=ENSG00000196712;ensembl_tx=ENST00000579081;identifier=NF1
chr17	31325819	31326252	NF1-39	NF1	433	ensembl_gn=NF1;ensembl_gene_id=ENSG00000196712;ensembl_tx=ENST00000356175;identifier=NF1;ensembl_gn=NF1;ensembl_gene_id=ENSG00000196712;ensembl_tx=ENST00000358273;identifier=NF1;ensembl_gn=NF1;ensembl_gene_id=ENSG00000196712;ensembl_tx=ENST00000456735;identifier=NF1
chr17	31327498	31327839	NF1-40	NF1	341	ensembl_gn=NF1;ensembl_gene_id=ENSG00000196712;ensembl_tx=ENST00000356175;identifier=NF1;ensembl_gn=NF1;ensembl_gene_id=ENSG00000196712;ensembl_tx=ENST00000358273;identifier=NF1;ensembl_gn=NF1;ensembl_gene_id=ENSG00000196712;ensembl_tx=ENST00000456735;identifier=NF1
chr17	31330295	31330498	NF1-41	NF1	203	ensembl_gn=NF1;ensembl_gene_id=ENSG00000196712;ensembl_tx=ENST00000356175;identifier=NF1;ensembl_gn=NF1;ensembl_gene_id=ENSG00000196712;ensembl_tx=ENST00000358273;identifier=NF1;ensembl_gn=NF1;ensembl_gene_id=ENSG00000196712;ensembl_tx=ENST00000456735;identifier=NF1;ensembl_gn=NF1;ensembl_gene_id=ENSG00000196712;ensembl_tx=ENST00000479536;identifier=NF1
chr17	31334647	31335031	NF1-42	NF1	384	chr17:31334647-31335031
chr17	31336332	31336473	NF1-43	NF1	141	ensembl_gn=NF1;ensembl_gene_id=ENSG00000196712;ensembl_tx=ENST00000356175;identifier=NF1;ensembl_gn=NF1;ensembl_gene_id=ENSG00000196712;ensembl_tx=ENST00000358273;identifier=NF1;ensembl_gn=NF1;ensembl_gene_id=ENSG00000196712;ensembl_tx=ENST00000456735;identifier=NF1
chr17	31336634	31336914	NF1-44	NF1	280	ensembl_gn=NF1;ensembl_gene_id=ENSG00000196712;ensembl_tx=ENST00000356175;identifier=NF1;ensembl_gn=NF1;ensembl_gene_id=ENSG00000196712;ensembl_tx=ENST00000358273;identifier=NF1;ensembl_gn=NF1;ensembl_gene_id=ENSG00000196712;ensembl_tx=ENST00000456735;identifier=NF1
chr17	31337367	31337582	NF1-45	NF1	215	ensembl_gn=NF1;ensembl_gene_id=ENSG00000196712;ensembl_tx=ENST00000356175;identifier=NF1;ensembl_gn=NF1;ensembl_gene_id=ENSG00000196712;ensembl_tx=ENST00000358273;identifier=NF1;ensembl_gn=NF1;ensembl_gene_id=ENSG00000196712;ensembl_tx=ENST00000456735;identifier=NF1
chr17	31337798	31337898	NF1-46	NF1	100	ensembl_gn=NF1;ensembl_gene_id=ENSG00000196712;ensembl_tx=ENST00000356175;identifier=NF1;ensembl_gn=NF1;ensembl_gene_id=ENSG00000196712;ensembl_tx=ENST00000358273;identifier=NF1;ensembl_gn=NF1;ensembl_gene_id=ENSG00000196712;ensembl_tx=ENST00000456735;identifier=NF1;ensembl_gn=NF1;ensembl_gene_id=ENSG00000196712;ensembl_tx=ENST00000471572;identifier=NF1;ensembl_gn=NF1;ensembl_gene_id=ENSG00000196…
chr17	31338001	31338139	NF1-47	NF1	138	ensembl_gn=NF1;ensembl_gene_id=ENSG00000196712;ensembl_tx=ENST00000356175;identifier=NF1;ensembl_gn=NF1;ensembl_gene_id=ENSG00000196712;ensembl_tx=ENST00000358273;identifier=NF1;ensembl_gn=NF1;ensembl_gene_id=ENSG00000196712;ensembl_tx=ENST00000456735;identifier=NF1;ensembl_gn=NF1;ensembl_gene_id=ENSG00000196712;ensembl_tx=ENST00000471572;identifier=NF1
chr17	31338703	31338805	NF1-48	NF1	102	ensembl_gn=NF1;ensembl_gene_id=ENSG00000196712;ensembl_tx=ENST00000356175;identifier=NF1;ensembl_gn=NF1;ensembl_gene_id=ENSG00000196712;ensembl_tx=ENST00000358273;identifier=NF1;ensembl_gn=NF1;ensembl_gene_id=ENSG00000196712;ensembl_tx=ENST00000456735;identifier=NF1;ensembl_gn=NF1;ensembl_gene_id=ENSG00000196712;ensembl_tx=ENST00000471572;identifier=NF1
chr17	31340504	31340645	NF1-49	NF1	141	ensembl_gn=NF1;ensembl_gene_id=ENSG00000196712;ensembl_tx=ENST00000356175;identifier=NF1;ensembl_gn=NF1;ensembl_gene_id=ENSG00000196712;ensembl_tx=ENST00000358273;identifier=NF1;ensembl_gn=NF1;ensembl_gene_id=ENSG00000196712;ensembl_tx=ENST00000456735;identifier=NF1;ensembl_gn=NF1;ensembl_gene_id=ENSG00000196712;ensembl_tx=ENST00000471572;identifier=NF1;ensembl_gn=NF1;ensembl_gene_id=ENSG00000196…
chr17	31343008	31343135	NF1-50	NF1	127	ensembl_gn=NF1;ensembl_gene_id=ENSG00000196712;ensembl_tx=ENST00000356175;identifier=NF1;ensembl_gn=NF1;ensembl_gene_id=ENSG00000196712;ensembl_tx=ENST00000358273;identifier=NF1;ensembl_gn=NF1;ensembl_gene_id=ENSG00000196712;ensembl_tx=ENST00000456735;identifier=NF1;ensembl_gn=NF1;ensembl_gene_id=ENSG00000196712;ensembl_tx=ENST00000471572;identifier=NF1;ensembl_gn=NF1;ensembl_gene_id=ENSG00000196…
chr17	31349119	31349251	NF1-51	NF1	132	ensembl_gn=NF1;ensembl_gene_id=ENSG00000196712;ensembl_tx=ENST00000356175;identifier=NF1;ensembl_gn=NF1;ensembl_gene_id=ENSG00000196712;ensembl_tx=ENST00000358273;identifier=NF1;ensembl_gn=NF1;ensembl_gene_id=ENSG00000196712;ensembl_tx=ENST00000456735;identifier=NF1;ensembl_gn=NF1;ensembl_gene_id=ENSG00000196712;ensembl_tx=ENST00000471572;identifier=NF1;ensembl_gn=NF1;ensembl_gene_id=ENSG00000196…
chr17	31350182	31350318	NF1-52	NF1	136	ensembl_gn=NF1;ensembl_gene_id=ENSG00000196712;ensembl_tx=ENST00000356175;identifier=NF1;ensembl_gn=NF1;ensembl_gene_id=ENSG00000196712;ensembl_tx=ENST00000358273;identifier=NF1;ensembl_gn=NF1;ensembl_gene_id=ENSG00000196712;ensembl_tx=ENST00000456735;identifier=NF1;ensembl_gn=NF1;ensembl_gene_id=ENSG00000196712;ensembl_tx=ENST00000471572;identifier=NF1;ensembl_gn=NF1;ensembl_gene_id=ENSG00000196…
chr17	31352256	31352414	NF1-53	NF1	158	ensembl_gn=NF1;ensembl_gene_id=ENSG00000196712;ensembl_tx=ENST00000356175;identifier=NF1;ensembl_gn=NF1;ensembl_gene_id=ENSG00000196712;ensembl_tx=ENST00000358273;identifier=NF1;ensembl_gn=NF1;ensembl_gene_id=ENSG00000196712;ensembl_tx=ENST00000456735;identifier=NF1;ensembl_gn=NF1;ensembl_gene_id=ENSG00000196712;ensembl_tx=ENST00000471572;identifier=NF1
chr17	31356459	31356582	NF1-54	NF1	123	ensembl_gn=NF1;ensembl_gene_id=ENSG00000196712;ensembl_tx=ENST00000356175;identifier=NF1;ensembl_gn=NF1;ensembl_gene_id=ENSG00000196712;ensembl_tx=ENST00000358273;identifier=NF1;ensembl_gn=NF1;ensembl_gene_id=ENSG00000196712;ensembl_tx=ENST00000456735;identifier=NF1;ensembl_gn=NF1;ensembl_gene_id=ENSG00000196712;ensembl_tx=ENST00000471572;identifier=NF1;ensembl_gn=NF1;ensembl_gene_id=ENSG00000196…
chr17	31356959	31357090	NF1-55	NF1	131	ensembl_gn=NF1;ensembl_gene_id=ENSG00000196712;ensembl_tx=ENST00000356175;identifier=NF1;ensembl_gn=NF1;ensembl_gene_id=ENSG00000196712;ensembl_tx=ENST00000358273;identifier=NF1;ensembl_gn=NF1;ensembl_gene_id=ENSG00000196712;ensembl_tx=ENST00000456735;identifier=NF1;ensembl_gn=NF1;ensembl_gene_id=ENSG00000196712;ensembl_tx=ENST00000471572;identifier=NF1
chr17	31357268	31357369	NF1-56	NF1	101	ensembl_gn=NF1;ensembl_gene_id=ENSG00000196712;ensembl_tx=ENST00000356175;identifier=NF1;ensembl_gn=NF1;ensembl_gene_id=ENSG00000196712;ensembl_tx=ENST00000358273;identifier=NF1;ensembl_gn=NF1;ensembl_gene_id=ENSG00000196712;ensembl_tx=ENST00000456735;identifier=NF1;ensembl_gn=NF1;ensembl_gene_id=ENSG00000196712;ensembl_tx=ENST00000471572;identifier=NF1
chr17	31358479	31358622	NF1-57	NF1	143	ensembl_gn=NF1;ensembl_gene_id=ENSG00000196712;ensembl_tx=ENST00000356175;identifier=NF1;ensembl_gn=NF1;ensembl_gene_id=ENSG00000196712;ensembl_tx=ENST00000358273;identifier=NF1;ensembl_gn=NF1;ensembl_gene_id=ENSG00000196712;ensembl_tx=ENST00000456735;identifier=NF1;ensembl_gn=NF1;ensembl_gene_id=ENSG00000196712;ensembl_tx=ENST00000468273;identifier=NF1;ensembl_gn=NF1;ensembl_gene_id=ENSG00000196…
chr17	31358942	31359042	NF1-58	NF1	100	ensembl_gn=NF1;ensembl_gene_id=ENSG00000196712;ensembl_tx=ENST00000356175;identifier=NF1;ensembl_gn=NF1;ensembl_gene_id=ENSG00000196712;ensembl_tx=ENST00000358273;identifier=NF1;ensembl_gn=NF1;ensembl_gene_id=ENSG00000196712;ensembl_tx=ENST00000456735;identifier=NF1;ensembl_gn=NF1;ensembl_gene_id=ENSG00000196712;ensembl_tx=ENST00000468273;identifier=NF1;ensembl_gn=NF1;ensembl_gene_id=ENSG00000196…
chr17	31360486	31360708	NF1-59	NF1	222	ensembl_gn=NF1;ensembl_gene_id=ENSG00000196712;ensembl_tx=ENST00000356175;identifier=NF1;ensembl_gn=NF1;ensembl_gene_id=ENSG00000196712;ensembl_tx=ENST00000358273;identifier=NF1;ensembl_gn=NF1;ensembl_gene_id=ENSG00000196712;ensembl_tx=ENST00000456735;identifier=NF1;ensembl_gn=NF1;ensembl_gene_id=ENSG00000196712;ensembl_tx=ENST00000468273;identifier=NF1;ensembl_gn=NF1;ensembl_gene_id=ENSG00000196…
chr17	31367201	31367301	NF1-60	NF1	100	ensembl_gn=NF1;ensembl_gene_id=ENSG00000196712;ensembl_tx=ENST00000456735;identifier=NF1
chr17	31374012	31374152	NF1-61	NF1	140	ensembl_gn=NF1;ensembl_gene_id=ENSG00000196712;ensembl_tx=ENST00000356175;identifier=NF1;ensembl_gn=NF1;ensembl_gene_id=ENSG00000196712;ensembl_tx=ENST00000358273;identifier=NF1;ensembl_gn=NF1;ensembl_gene_id=ENSG00000196712;ensembl_tx=ENST00000456735;identifier=NF1;ensembl_gn=NF1;ensembl_gene_id=ENSG00000196712;ensembl_tx=ENST00000471572;identifier=NF1
chr17	31378858	31378958	NF1-62	NF1	100	ensembl_gn=NF1;ensembl_gene_id=ENSG00000196712;ensembl_tx=ENST00000422121;identifier=NF1;ensembl_gn=NF1;ensembl_gene_id=ENSG00000196712;ensembl_tx=ENST00000471572;identifier=NF1
chr17	31937246	31937520	SUZ12-1	SUZ12	274	ensembl_gn=SUZ12;ensembl_gene_id=ENSG00000178691;ensembl_tx=ENST00000322652;identifier=SUZ12;ensembl_gn=SUZ12;ensembl_gene_id=ENSG00000178691;ensembl_tx=ENST00000580398;identifier=SUZ12
chr17	31940259	31940504	SUZ12-2	SUZ12	245	chr17:31940259-31940504
chr17	31947601	31947701	SUZ12-3	SUZ12	100	ensembl_gn=SUZ12;ensembl_gene_id=ENSG00000178691;ensembl_tx=ENST00000322652;identifier=SUZ12
chr17	31966121	31966221	SUZ12-4	SUZ12	100	ensembl_gn=SUZ12;ensembl_gene_id=ENSG00000178691;ensembl_tx=ENST00000322652;identifier=SUZ12;ensembl_gn=SUZ12;ensembl_gene_id=ENSG00000178691;ensembl_tx=ENST00000580398;identifier=SUZ12
chr17	31973138	31973238	SUZ12-5	SUZ12	100	ensembl_gn=SUZ12;ensembl_gene_id=ENSG00000178691;ensembl_tx=ENST00000322652;identifier=SUZ12;ensembl_gn=SUZ12;ensembl_gene_id=ENSG00000178691;ensembl_tx=ENST00000580398;identifier=SUZ12
chr17	31975481	31975713	SUZ12-6	SUZ12	232	ensembl_gn=SUZ12;ensembl_gene_id=ENSG00000178691;ensembl_tx=ENST00000322652;identifier=SUZ12;ensembl_gn=SUZ12;ensembl_gene_id=ENSG00000178691;ensembl_tx=ENST00000580398;identifier=SUZ12
chr17	31976517	31976617	SUZ12-7	SUZ12	100	ensembl_gn=SUZ12;ensembl_gene_id=ENSG00000178691;ensembl_tx=ENST00000322652;identifier=SUZ12;ensembl_gn=SUZ12;ensembl_gene_id=ENSG00000178691;ensembl_tx=ENST00000580398;identifier=SUZ12
chr17	31982998	31983104	SUZ12-8	SUZ12	106	ensembl_gn=SUZ12;ensembl_gene_id=ENSG00000178691;ensembl_tx=ENST00000322652;identifier=SUZ12;ensembl_gn=SUZ12;ensembl_gene_id=ENSG00000178691;ensembl_tx=ENST00000580398;identifier=SUZ12
chr17	31988319	31988497	SUZ12-9	SUZ12	178	ensembl_gn=SUZ12;ensembl_gene_id=ENSG00000178691;ensembl_tx=ENST00000322652;identifier=SUZ12;ensembl_gn=SUZ12;ensembl_gene_id=ENSG00000178691;ensembl_tx=ENST00000580398;identifier=SUZ12
chr17	31993237	31993337	SUZ12-10	SUZ12	100	ensembl_gn=SUZ12;ensembl_gene_id=ENSG00000178691;ensembl_tx=ENST00000322652;identifier=SUZ12;ensembl_gn=SUZ12;ensembl_gene_id=ENSG00000178691;ensembl_tx=ENST00000580398;identifier=SUZ12
chr17	31993864	31994008	SUZ12-11	SUZ12	144	ensembl_gn=SUZ12;ensembl_gene_id=ENSG00000178691;ensembl_tx=ENST00000322652;identifier=SUZ12;ensembl_gn=SUZ12;ensembl_gene_id=ENSG00000178691;ensembl_tx=ENST00000580398;identifier=SUZ12
chr17	31994563	31994721	SUZ12-12	SUZ12	158	ensembl_gn=SUZ12;ensembl_gene_id=ENSG00000178691;ensembl_tx=ENST00000322652;identifier=SUZ12;ensembl_gn=SUZ12;ensembl_gene_id=ENSG00000178691;ensembl_tx=ENST00000580398;identifier=SUZ12
chr17	31995563	31995762	SUZ12-13	SUZ12	199	ensembl_gn=SUZ12;ensembl_gene_id=ENSG00000178691;ensembl_tx=ENST00000322652;identifier=SUZ12;ensembl_gn=SUZ12;ensembl_gene_id=ENSG00000178691;ensembl_tx=ENST00000580398;identifier=SUZ12
chr17	31996787	31996887	SUZ12-14	SUZ12	100	ensembl_gn=SUZ12;ensembl_gene_id=ENSG00000178691;ensembl_tx=ENST00000322652;identifier=SUZ12;ensembl_gn=SUZ12;ensembl_gene_id=ENSG00000178691;ensembl_tx=ENST00000580398;identifier=SUZ12
chr17	31998657	31999000	SUZ12-15	SUZ12	343	ensembl_gn=SUZ12;ensembl_gene_id=ENSG00000178691;ensembl_tx=ENST00000322652;identifier=SUZ12;ensembl_gn=SUZ12;ensembl_gene_id=ENSG00000178691;ensembl_tx=ENST00000580398;identifier=SUZ12
chr17	39765792	39766493	IKZF3-1	IKZF3	701	ensembl_gene_id=ENSG00000161405;ensembl_gn=IKZF3;ensembl_tx=ENST00000346243;ensembl_tx=ENST00000346872;ensembl_tx=ENST00000350532;ensembl_tx=ENST00000351680;ensembl_tx=ENST00000377944;ensembl_tx=ENST00000377945;ensembl_tx=ENST00000377952;ensembl_tx=ENST00000377958;ensembl_tx=ENST00000394189;ensembl_tx=ENST00000439016;ensembl_tx=ENST00000439167;ensembl_tx=ENST00000467757;ensembl_tx=ENST00000535189…
chr17	39777650	39777767	IKZF3-2	IKZF3	117	ensembl_gene_id=ENSG00000161405;ensembl_gn=IKZF3;ensembl_tx=ENST00000346872;ensembl_tx=ENST00000351680;ensembl_tx=ENST00000377944;ensembl_tx=ENST00000377958;ensembl_tx=ENST00000394189;ensembl_tx=ENST00000439016;ensembl_tx=ENST00000439167;ensembl_tx=ENST00000467757;ensembl_tx=ENST00000535189;ensembl_tx=ENST00000583368;ensembl_tx=ENST00000623724;identifier=IKZF3
chr17	39777930	39778010	IKZF3-3	IKZF3	80	ensembl_gene_id=ENSG00000161405;ensembl_gn=IKZF3;ensembl_tx=ENST00000293068;ensembl_tx=ENST00000348427;identifier=IKZF3
chr17	39788257	39788374	IKZF3-4	IKZF3	117	ensembl_gene_id=ENSG00000161405;ensembl_gn=IKZF3;ensembl_tx=ENST00000293068;ensembl_tx=ENST00000346872;ensembl_tx=ENST00000348427;ensembl_tx=ENST00000350532;ensembl_tx=ENST00000377944;ensembl_tx=ENST00000377958;ensembl_tx=ENST00000467757;ensembl_tx=ENST00000535189;identifier=IKZF3
chr17	39791415	39791583	IKZF3-5	IKZF3	168	ensembl_gene_id=ENSG00000161405;ensembl_gn=IKZF3;ensembl_tx=ENST00000293068;ensembl_tx=ENST00000346243;ensembl_tx=ENST00000346872;ensembl_tx=ENST00000350532;ensembl_tx=ENST00000351680;ensembl_tx=ENST00000377958;ensembl_tx=ENST00000439167;ensembl_tx=ENST00000535189;identifier=IKZF3
chr17	39792672	39792933	IKZF3-6	IKZF3	261	ensembl_gene_id=ENSG00000161405;ensembl_gn=IKZF3;ensembl_tx=ENST00000293068;ensembl_tx=ENST00000346243;ensembl_tx=ENST00000346872;ensembl_tx=ENST00000348427;ensembl_tx=ENST00000350532;ensembl_tx=ENST00000351680;ensembl_tx=ENST00000377945;ensembl_tx=ENST00000439016;ensembl_tx=ENST00000439167;ensembl_tx=ENST00000467757;ensembl_tx=ENST00000535189;identifier=IKZF3
chr17	39829386	39829488	IKZF3-7	IKZF3	102	ensembl_gene_id=ENSG00000161405;ensembl_gn=IKZF3;ensembl_tx=ENST00000293068;ensembl_tx=ENST00000346243;ensembl_tx=ENST00000346872;ensembl_tx=ENST00000348427;ensembl_tx=ENST00000350532;ensembl_tx=ENST00000351680;ensembl_tx=ENST00000377944;ensembl_tx=ENST00000377945;ensembl_tx=ENST00000377952;ensembl_tx=ENST00000377958;ensembl_tx=ENST00000394189;ensembl_tx=ENST00000439016;ensembl_tx=ENST00000467757…
chr17	39832097	39832151	IKZF3-8	IKZF3	54	ensembl_gene_id=ENSG00000161405;ensembl_gn=IKZF3;ensembl_tx=ENST00000293068;ensembl_tx=ENST00000346243;ensembl_tx=ENST00000346872;ensembl_tx=ENST00000348427;ensembl_tx=ENST00000350532;ensembl_tx=ENST00000351680;ensembl_tx=ENST00000377944;ensembl_tx=ENST00000377945;ensembl_tx=ENST00000377952;ensembl_tx=ENST00000377958;ensembl_tx=ENST00000394189;ensembl_tx=ENST00000439016;ensembl_tx=ENST00000439167…
chr17	39864119	39864126	IKZF3-9	IKZF3	7	ensembl_gene_id=ENSG00000161405;ensembl_gn=IKZF3;ensembl_tx=ENST00000293068;ensembl_tx=ENST00000346243;ensembl_tx=ENST00000346872;ensembl_tx=ENST00000348427;ensembl_tx=ENST00000350532;ensembl_tx=ENST00000351680;ensembl_tx=ENST00000377944;ensembl_tx=ENST00000377945;ensembl_tx=ENST00000377952;ensembl_tx=ENST00000377958;ensembl_tx=ENST00000394189;ensembl_tx=ENST00000439016;ensembl_tx=ENST00000439167…
chr17	42201740	42201864	STAT5B-1	STAT5B	124	ensembl_gn=STAT5B;ensembl_gene_id=ENSG00000173757;ensembl_tx=ENST00000293328;identifier=STAT5B
chr17	42202339	42202447	STAT5B-2	STAT5B	108	ensembl_gn=STAT5B;ensembl_gene_id=ENSG00000173757;ensembl_tx=ENST00000293328;identifier=STAT5B
chr17	42202732	42202832	STAT5B-3	STAT5B	100	ensembl_gn=STAT5B;ensembl_gene_id=ENSG00000173757;ensembl_tx=ENST00000293328;identifier=STAT5B
chr17	42207557	42207728	STAT5B-4	STAT5B	171	ensembl_gn=STAT5B;ensembl_gene_id=ENSG00000173757;ensembl_tx=ENST00000293328;identifier=STAT5B
chr17	42210170	42210500	STAT5B-5	STAT5B	330	chr17:42210170-42210500
chr17	42211983	42212190	STAT5B-6	STAT5B	207	ensembl_gn=STAT5B;ensembl_gene_id=ENSG00000173757;ensembl_tx=ENST00000293328;identifier=STAT5B
chr17	42216010	42216110	STAT5B-7	STAT5B	100	ensembl_gn=STAT5B;ensembl_gene_id=ENSG00000173757;ensembl_tx=ENST00000293328;identifier=STAT5B
chr17	42217159	42217470	STAT5B-8	STAT5B	311	chr17:42217159-42217470
chr17	42218150	42218330	STAT5B-9	STAT5B	180	ensembl_gn=STAT5B;ensembl_gene_id=ENSG00000173757;ensembl_tx=ENST00000293328;identifier=STAT5B
chr17	42218722	42218878	STAT5B-10	STAT5B	156	ensembl_gn=STAT5B;ensembl_gene_id=ENSG00000173757;ensembl_tx=ENST00000293328;identifier=STAT5B
chr17	42219311	42219463	STAT5B-11	STAT5B	152	ensembl_gn=STAT5B;ensembl_gene_id=ENSG00000173757;ensembl_tx=ENST00000293328;identifier=STAT5B
chr17	42219711	42219842	STAT5B-12	STAT5B	131	ensembl_gn=STAT5B;ensembl_gene_id=ENSG00000173757;ensembl_tx=ENST00000293328;identifier=STAT5B
chr17	42223381	42223556	STAT5B-13	STAT5B	175	ensembl_gn=STAT5B;ensembl_gene_id=ENSG00000173757;ensembl_tx=ENST00000293328;identifier=STAT5B;ensembl_gn=STAT5B;ensembl_gene_id=ENSG00000173757;ensembl_tx=ENST00000415845;identifier=STAT5B
chr17	42224773	42224873	STAT5B-14	STAT5B	100	ensembl_gn=STAT5B;ensembl_gene_id=ENSG00000173757;ensembl_tx=ENST00000293328;identifier=STAT5B;ensembl_gn=STAT5B;ensembl_gene_id=ENSG00000173757;ensembl_tx=ENST00000415845;identifier=STAT5B
chr17	42227528	42227685	STAT5B-15	STAT5B	157	ensembl_gn=STAT5B;ensembl_gene_id=ENSG00000173757;ensembl_tx=ENST00000293328;identifier=STAT5B;ensembl_gn=STAT5B;ensembl_gene_id=ENSG00000173757;ensembl_tx=ENST00000415845;identifier=STAT5B
[truncated: 467 more rows]
