# Supplementary material for: Heterogeneous genetic and non‐genetic mechanisms contribute to response and resistance to azacitidine monotherapy
Source: EJHaem. 2022 Jul 8;3(3):794–803. doi: 10.1002/jha2.527 (PMC9421974; doi:10.1002/jha2.527)
Supplement: Supplementary file 3 — Table S2 Information [file JHA2-3-794-s005.xlsx]

## Sheet: Sheet1
Supplementary Table 2 | Number of patients/samples used for targeted sequencing. CR = complete remission, CRi = complete remission with incomplete haematological recovery, mCR = marrow CR, PR = partial response
Status	Clinical response	Number of samples sequenced per time-point
		Baseline	Best-response/end of therapy	Later time-point	Relapse
				(non-relapse)
Responders	CR	9	9	3	3
Responders	CRi	11	11	3	1
Responders	mCR	6	6	1	2
Partial responders	PR	20	20	0	5
Non-responders	No response	29	29	0	0
