# Supplementary material for: Heterogeneous genetic and non‐genetic mechanisms contribute to response and resistance to azacitidine monotherapy
Source: EJHaem. 2022 Jul 8;3(3):794–803. doi: 10.1002/jha2.527 (PMC9421974; doi:10.1002/jha2.527)
Supplement: Supplementary file 5 — Table S4 Information [file JHA2-3-794-s004.xlsx]

## Sheet: Sheet1
Supplementaty Table 4 | Markers used for immunophenotyping of patients treated with azacitidine
Marker description	Markers
Lineage markers	CD3, CD4, CD8, CD16, CD56, TCRgd, CD45RA, FOXP3
Exhaustion markers	PD-1, CTLA-4, TIGIT
Co-stimulatory molecules	OX-40, 4-1BB, ICOS
Activation markers	Granzyme B, CD38, CD25
Trafficking markers	CXCR3, CCR7
Blast markers and other lineage markers	CD117, CD34, CD33, CD123, CD14, CD19
